# Supplementary material for: Developing a platform for secretion of biomolecules in Mycoplasma feriruminatoris
Source: Microb Cell Fact. 2024 Apr 30;23:124. doi: 10.1186/s12934-024-02392-3 (PMC11059754; doi:10.1186/s12934-024-02392-3)
Supplement: Supplementary file 1 — Supplementary Material 1 [file 12934_2024_2392_MOESM1_ESM.xlsx]

## Sheet: Sheet1
Accession	ID	Start	End	TPM (based on fragment count)	TPM2	Strand	log2TPM1	log2TPM2	AverageTPM
D500_RS00005	>dnaA	1	1354	1.40264	0.513696	+	2.26462	1.59808	1.93135
D500_RS00010	>D500_RS00010	1499	2627	0.841209	0.924244	+	1.88065	1.94429	1.91247
D500_RS00015	>rnmV	2669	3203	0.592312	0	+	1.67112	1	1.33556
D500_RS00020	>rsmA	3202	4003	0	0	+	1	1	1
D500_RS00025	>D500_RS00025	4060	5155	2.31083	32.054	+	2.72719	6.04675	4.38697
D500_RS00030	>gyrB	5497	7402	5.64515	4.92542	+	3.7323	3.56692	3.64961
D500_RS00035	>gyrA	7416	9921	1.64145	1.52602	+	2.40133	2.33686	2.3691
D500_RS00040	>D500_RS00040	9987	10971	4.17869	50.5028	-	3.37259	6.68658	5.02958
D500_RS00045	>D500_RS00045	10971	13539	0.985341	11.0967	-	1.98939	4.59654	3.29296
D500_RS00050	>D500_RS00050	13528	15322	2.6446	62.3746	-	2.86576	6.98583	4.9258
D500_RS00055	>D500_RS00055	15333	16980	4.41698	77.4367	-	3.43749	7.29346	5.36547
D500_RS00060	>metG	17152	18682	9.09605	10.221	-	4.33572	4.48814	4.41193
D500_RS00065	>D500_RS00065	18876	20010	3.62595	6.12902	+	3.20975	3.8337	3.52173
D500_RS00070	>D500_RS00070	19947	21351	0	0.990073	-	1	1.99282	1.49641
D500_RS00075	>D500_RS00075	21527	21932	0	0	+	1	1	1
D500_RS00080	>D500_RS00080	21946	23551	0.394136	0	+	1.47937	1	1.23969
D500_RS00085	>D500_RS00085	23593	24580	0	0	-	1	1	1
D500_RS00090	>D500_RS00090	24580	25378	0	0	-	1	1	1
D500_RS00095	>D500_RS00095	25408	25825	0	0	-	1	1	1
D500_RS00100	>srlD	25824	26583	0	0	-	1	1	1
D500_RS00105	>D500_RS00105	26582	28142	0.811011	0.445533	-	1.8568	1.5316	1.6942
D500_RS00110	>rpsR	28517	28745	6.93628	10.6693	-	3.98846	4.54465	4.26656
D500_RS00115	>D500_RS00115	28763	29201	24.5525	55.539	-	5.67539	6.82118	6.24828
D500_RS00120	>rpsF	29213	29627	39.7278	48.6858	-	6.34794	6.63476	6.49135
D500_RS00125	>D500_RS00125	29832	30054	0	6.26154	-	1	3.86028	2.43014
D500_RS00130	>D500_RS00130	30214	30814	29.5208	165.649	+	5.93172	8.38067	7.1562
D500_RS00135	>D500_RS00135	30855	31890	3.36158	3.02188	-	3.12485	3.00787	3.06636
D500_RS00140	>D500_RS00140	31937	32804	0	0	-	1	1	1
D500_RS00145	>D500_RS00145	32925	36084	0	0	-	1	1	1
D500_RS00150	>D500_RS00150	36203	39353	0	0.44129	-	1	1.52736	1.26368
D500_RS00155	>D500_RS00155	39497	44885	0.0587035	0	+	1.0823	1	1.04115
D500_RS00160	>D500_RS00160	45128	46115	1.28184	3.52093	+	2.1902	3.17662	2.68341
D500_RS00165	>D500_RS00165	46133	47255	1.40951	3.71674	+	2.26874	3.23779	2.75327
D500_RS00170	>D500_RS00170	47376	48180	0.786802	4.32233	+	1.83738	3.41206	2.62472
D500_RS00175	>D500_RS00175	48464	49736	0	0	+	1	1	1
D500_RS00180	>ftsH	49788	51732	6.18271	8.04434	-	3.84453	4.17702	4.01077
D500_RS00185	>D500_RS00185	51963	52806	0	0.412237	+	1	1.49798	1.24899
D500_RS00190	>tilS	52789	53995	0	0	-	1	1	1
D500_RS00195	>D500_RS00195	53997	54825	0	0	-	1	1	1
D500_RS00200	>D500_RS00200	54876	55599	0	0	-	1	1	1
D500_RS00205	>D500_RS00205	55598	56339	0	0	-	1	1	1
D500_RS00210	>tmk	56316	56958	0.985341	3.78911	-	1.98939	3.25976	2.62457
D500_RS00215	>recR	56960	57551	0	1.17603	-	1	2.1217	1.56085
D500_RS00220	>dnaX	57552	59559	0	0.173152	-	1	1.23039	1.11519
D500_RS00225	>D500_RS00225	59646	60090	0	0	-	1	1	1
D500_RS00235	>D500_RS00235	60233	61196	3.28447	31.7564	-	3.09912	6.0337	4.56641
D500_RS00240	>D500_RS00240	61295	61934	0	0.543843	-	1	1.62653	1.31326
D500_RS00245	>D500_RS00245	62052	62367	5.02055	2.20645	-	3.58989	2.68098	3.13544
D500_RS00250	>D500_RS00250	62473	64534	1.22773	2.192	-	2.15558	2.67446	2.41502
D500_RS00255	>D500_RS00255	64697	65147	1.40575	1.54451	-	2.26649	2.34739	2.30694
D500_RS00260	>D500_RS00260	65458	65749	0	0	+	1	1	1
D500_RS00265	>D500_RS00265	65768	66362	0.532482	1.17009	+	1.61587	2.11775	1.86681
D500_RS00270	>ald	66510	67629	12.1543	55.5901	+	4.71746	6.82248	5.76997
D500_RS00275	>D500_RS00275	67998	68823	9.96807	43.808	+	4.45524	6.48569	5.47046
D500_RS00280	>serS	68904	70173	2.99096	9.03705	+	2.99674	4.32726	3.662
D500_RS00285	>D500_RS00285	70272	70587	0	4.4129	+	1	3.4364	2.2182
D500_RS00290	>dusB	70588	71563	2.91964	11.4056	+	2.97072	4.63292	3.80182
D500_RS00295	>lysS	71565	73068	3.57752	14.5665	+	3.19456	4.96037	4.07747
D500_RS00300	>trxA	73152	73461	63.4636	249.671	-	7.01041	8.96965	7.99003
D500_RS00305	>D500_RS00305	73472	74315	4.12721	39.987	-	3.35817	6.35709	4.85763
D500_RS00335	>D500_RS00335	79920	81987	0	0	+	1	1	1
D500_RS00340	>D500_RS00340	82019	84752	0.231463	3.05173	-	1.30037	3.01854	2.15946
D500_RS00345	>phnC	84755	85508	6.72073	23.0754	-	3.94874	5.58949	4.76911
D500_RS00350	>D500_RS00350	85521	86889	19.6528	77.4797	-	5.36827	7.29425	6.33126
D500_RS00355	>asnS	87183	88548	5.56122	24.6953	-	3.71396	5.68343	4.6987
D500_RS00360	>D500_RS00360	88556	89396	6.4012	21.9266	-	3.88776	5.51895	4.70335
D500_RS00365	>D500_RS00365	89406	90537	0.838977	3.07264	-	1.8789	3.02596	2.45243
D500_RS00370	>tsaD	90558	91521	1.31379	2.88694	-	2.21026	2.95864	2.58445
D500_RS00375	>D500_RS00375	91623	91848	29.5208	58.6915	-	5.93172	6.89945	6.41559
D500_RS00380	>mnmE	92047	93406	0.232741	1.02286	+	1.30187	2.01639	1.65913
D500_RS00385	>rpsT	93456	93702	0	4.238	-	1	3.38901	2.19451
D500_RS00390	>whiA	93851	94781	0.340102	0.747345	-	1.42234	1.80516	1.61375
D500_RS00395	>D500_RS00395	94793	96239	0.87495	0.961316	-	1.90685	1.97182	1.93934
D500_RS00400	>trxB	96248	97181	4.0681	11.5466	-	3.34144	4.64923	3.99533
D500_RS00405	>D500_RS00405	97164	98745	0	0.439615	-	1	1.52568	1.26284
D500_RS00410	>hprK	98755	99697	3.02192	2.9513	-	3.00788	2.98233	2.99511
D500_RS00415	>D500_RS00415	99780	100455	4.68584	3.08903	-	3.50737	3.03176	3.26957
D500_RS00420	>D500_RS00420	100470	101586	0	0	-	1	1	1
D500_RS00425	>uvrA	101578	104419	0.445328	1.95715	-	1.5314	2.56421	2.0478
D500_RS00430	>uvrB	104427	106425	0.158306	1.56539	-	1.21202	2.35918	1.7856
D500_RS00435	>D500_RS00435	106612	107605	0	0	-	1	1	1
D500_RS00440	>D500_RS00440	107900	109235	0	0	-	1	1	1
D500_RS00445	>D500_RS00445	109316	110405	0.871334	0.638229	-	1.90407	1.71214	1.8081
D500_RS00450	>D500_RS00450	110529	112587	0.614761	3.71494	-	1.69132	3.23724	2.46428
D500_RS00455	>D500_RS00455	112653	113352	0	0	-	1	1	1
D500_RS00460	>D500_RS00460	113500	114481	0	0	+	1	1	1
D500_RS00465	>D500_RS00465	114907	115183	0	0	+	1	1	1
D500_RS00470	>coaE	115184	115742	0	0	+	1	1	1
D500_RS00475	>D500_RS00475	115750	116560	0	0	-	1	1	1
D500_RS00480	>xseB	116561	116777	0	0	-	1	1	1
D500_RS00485	>xseA	116760	118176	0.223372	0.981683	-	1.29086	1.98673	1.63879
D500_RS00490	>nusB	118175	118574	0	1.74193	-	1	2.45519	1.7276
D500_RS00495	>D500_RS00495	118585	119728	3.04395	6.68884	-	3.01577	3.94277	3.47927
D500_RS00500	>D500_RS00500	119745	120615	1.45423	0	-	2.29527	1	1.64763
D500_RS00505	>D500_RS00505	120607	121360	0	0	-	1	1	1
D500_RS00515	>D500_RS00515	121565	123707	0.295326	0	-	1.37332	1	1.18666
D500_RS00520	>D500_RS00520	124021	125404	0.914807	0	+	1.9372	1	1.4686
D500_RS00525	>D500_RS00525	125516	126437	1.3737	1.5093	-	2.24714	2.32728	2.28721
D500_RS00530	>D500_RS00530	126674	127562	5.699	12.5231	-	3.74395	4.75735	4.25065
D500_RS00535	>D500_RS00535	127741	128185	0	0	-	1	1	1
D500_RS00540	>plsY	128240	129020	1.62202	2.22766	+	2.39068	2.69049	2.54059
D500_RS00545	>D500_RS00545	129073	130612	0	1.12903	+	1	2.0902	1.5451
D500_RS00550	>D500_RS00550	130639	131437	1.98179	11.3226	-	2.57618	4.62323	3.59971
D500_RS00555	>ilvA	131626	132853	2.57779	17.2767	+	2.83907	5.19193	4.0155
D500_RS00560	>D500_RS00560	133070	134651	0.600179	2.8575	+	1.67823	2.94767	2.31295
D500_RS00565	>D500_RS00565	134665	135538	0.724615	0.398071	+	1.78627	1.48344	1.63486
D500_RS00570	>D500_RS00570	135826	136792	8.18567	10.4327	+	4.19939	4.51509	4.35724
D500_RS00575	>D500_RS00575	136995	138495	0.632589	0.463354	+	1.70716	1.54928	1.62822
D500_RS00580	>D500_RS00580	138621	139467	0	2.05388	+	1	2.61064	1.80532
D500_RS00585	>D500_RS00585	139534	140311	1.62829	5.36704	+	2.39412	3.67062	3.03237
D500_RS00590	>D500_RS00590	140314	141997	2.25522	15.2799	+	2.70275	5.02502	3.86389
D500_RS00595	>gltX	142147	143599	1.52484	1.67535	+	2.33619	2.41973	2.37796
D500_RS00600	>D500_RS00600	143601	144816	0.260325	0.286021	+	1.3338	1.36291	1.34835
D500_RS00605	>rpoE	144841	145279	25.9968	12.6946	+	5.75472	4.77554	5.26513
D500_RS00610	>D500_RS00610	145369	146968	12.0663	23.472	+	4.70778	5.61306	5.16042
D500_RS00615	>D500_RS00615	147088	148060	0	0.357526	+	1	1.44098	1.22049
D500_RS00620	>D500_RS00620	148087	149062	0.324405	0.712853	+	1.40534	1.7764	1.59087
D500_RS00625	>fba	149216	150110	38.5639	220.404	+	6.30611	8.79054	7.54833
D500_RS00630	>D500_RS00630	150231	151725	3.17565	3.48911	-	3.062	3.16643	3.11422
D500_RS00635	>D500_RS00635	151929	153381	6.09934	28.2416	+	3.82769	5.86995	4.84882
D500_RS00640	>D500_RS00640	153501	154206	0	5.42223	+	1	3.68307	2.34154
D500_RS00645	>rpmE	154371	154650	23.8071	37.3673	+	5.63268	6.2618	5.94724
D500_RS00650	>D500_RS00650	154731	156630	0.832792	0	+	1.87404	1	1.43702
D500_RS00655	>D500_RS00655	156639	157587	0.667288	2.56604	+	1.7375	2.83432	2.28591
D500_RS00660	>D500_RS00660	157591	158221	1.00411	4.4129	+	2.00296	3.4364	2.71968
D500_RS00665	>prfA	158223	159318	2.31083	8.88625	+	2.72719	4.30542	3.51631
D500_RS00670	>prmC	159310	160159	0	0	+	1	1	1
D500_RS00675	>D500_RS00675	160167	161640	0	0	+	1	1	1
D500_RS00680	>D500_RS00680	161649	162150	0	0	+	1	1	1
D500_RS00685	>D500_RS00685	162264	163179	2.41974	4.55758	+	2.77389	3.47446	3.12417
D500_RS00690	>D500_RS00690	163261	163969	0	0	+	1	1	1
D500_RS00695	>cls	163968	165498	0.206728	0.227134	+	1.2711	1.29529	1.2832
D500_RS00700	>rpsL	165630	166050	76.0613	33.0967	+	7.26793	6.09156	6.67975
D500_RS00705	>rpsG	166135	166603	25.682	10.3958	+	5.7378	4.51043	5.12411
D500_RS00710	>fusA	166628	168698	43.395	30.3866	+	6.47232	5.97208	6.2222
D500_RS00715	>tuf	168828	170016	77.2099	298.079	+	7.28928	9.22439	8.25683
D500_RS00720	>D500_RS00720	170154	172002	4.10772	20.3094	+	3.35268	5.41342	4.38305
D500_RS00725	>D500_RS00725	171985	174250	0.279289	3.37543	+	1.35534	3.12942	2.24238
D500_RS00730	>D500_RS00730	174408	175764	17.2609	108.406	+	5.19069	7.77355	6.48212
D500_RS00735	>D500_RS00735	175872	177189	12.0081	109.242	-	4.70134	7.78453	6.24294
D500_RS00740	>D500_RS00740	177358	179041	0.75174	3.71674	+	1.80879	3.23779	2.52329
D500_RS00745	>deoC	179049	179718	0.945574	9.86965	+	1.9602	4.44223	3.20121
D500_RS00750	>D500_RS00750	179932	180604	1.41203	5.17136	-	2.27025	3.62559	2.94792
D500_RS00755	>D500_RS00755	180605	181205	1.58147	2.89596	-	2.36819	2.96198	2.66509
D500_RS00760	>gpmI	181311	182907	1.98179	1.95968	-	2.57618	2.56544	2.57081
D500_RS00765	>D500_RS00765	182909	183746	2.64523	1.66077	-	2.86601	2.41184	2.63893
D500_RS00770	>tpiA	183738	184485	5.50445	6.0478	-	3.70143	3.81717	3.7593
D500_RS00775	>nagB	184582	185317	0	0	-	1	1	1
D500_RS00825	>D500_RS00825	186454	187597	0	0.304038	-	1	1.38299	1.19149
D500_RS00830	>D500_RS00830	187779	189099	0.239617	0	+	1.30989	1	1.15495
D500_RS00835	>D500_RS00835	189272	190565	0.489241	0.268767	+	1.57458	1.34343	1.459
D500_RS00840	>D500_RS00840	190765	191710	0.334703	0	+	1.41652	1	1.20826
D500_RS00845	>D500_RS00845	191751	192153	0.786802	10.3736	-	1.83738	4.50762	3.1725
D500_RS00850	>D500_RS00850	192162	193356	0	0	-	1	1	1
D500_RS00855	>D500_RS00855	193489	194353	1.46433	1.20665	+	2.30119	2.14186	2.22153
D500_RS00860	>D500_RS00860	194581	196045	27.4381	261.111	+	5.82975	9.03404	7.4319
D500_RS00865	>D500_RS00865	196053	196803	5.06071	52.8224	+	3.59949	6.75013	5.17481
D500_RS00870	>D500_RS00870	196766	198515	0.542529	14.1073	+	1.6253	4.91717	3.27123
D500_RS00875	>D500_RS00875	198745	199582	0	0	+	1	1	1
D500_RS00880	>D500_RS00880	199584	200160	0	0	+	1	1	1
D500_RS00885	>D500_RS00885	200156	201564	0.224641	0.246815	-	1.29236	1.31825	1.3053
D500_RS00890	>D500_RS00890	201638	203474	0	0	+	1	1	1
D500_RS00895	>D500_RS00895	203515	203671	0	0	+	1	1	1
D500_RS00900	>D500_RS00900	203793	204516	0	0	+	1	1	1
D500_RS00905	>D500_RS00905	204464	204806	0	0	+	1	1	1
D500_RS00910	>D500_RS00910	204946	205849	0	2.30907	+	1	2.72643	1.86321
D500_RS00915	>D500_RS00915	205857	208221	0.401389	1.02902	+	1.48686	2.02079	1.75382
D500_RS00920	>D500_RS00920	208426	210616	1.29984	6.506	+	2.20153	3.90804	3.05479
D500_RS00925	>msrB	210719	211649	6.80203	75.1082	+	3.96385	7.24998	5.60692
D500_RS00930	>D500_RS00930	211732	213031	0.243491	2.67525	+	1.3144	2.87784	2.09612
D500_RS00935	>D500_RS00935	213196	214426	0.25715	0.565066	+	1.33016	1.64622	1.48819
D500_RS00940	>D500_RS00940	214590	215547	0	0	+	1	1	1
D500_RS00945	>D500_RS00945	215546	216284	0	0	+	1	1	1
D500_RS00950	>D500_RS00950	216301	218476	0.145423	0.159777	+	1.19588	1.21385	1.20486
D500_RS00955	>D500_RS00955	218541	218811	41.0011	132.571	+	6.39236	8.06146	7.22691
D500_RS00960	>D500_RS00960	218868	219837	0	0.358633	+	1	1.44216	1.22108
D500_RS00965	>D500_RS00965	219838	220747	0	0	+	1	1	1
D500_RS00970	>D500_RS00970	220749	222756	0.157596	0	+	1.21113	1	1.10557
D500_RS00975	>ligA	222759	224766	0.315191	0	+	1.39527	1	1.19764
D500_RS00980	>gatC	224767	225061	4.30333	10.6382	+	3.4069	4.5408	3.97385
D500_RS00985	>D500_RS00985	225060	226518	3.03712	10.4874	+	3.01333	4.52199	3.76766
D500_RS00990	>gatB	226519	227959	0.219649	1.20665	+	1.28647	2.14186	1.71416
D500_RS00995	>D500_RS00995	227989	228718	0	0.476702	-	1	1.56238	1.28119
D500_RS01000	>D500_RS01000	228796	230398	0	0	+	1	1	1
D500_RS01005	>D500_RS01005	230406	231261	1.1098	5.69032	+	2.07711	3.74207	2.90959
D500_RS01010	>D500_RS01010	231264	232044	1.21652	1.3366	+	2.14829	2.22441	2.18635
D500_RS01015	>D500_RS01015	232153	233401	0.760323	1.11383	+	1.81584	2.07986	1.94785
D500_RS01040	>D500_RS01040	234070	234853	2.01976	3.10678	-	2.59443	3.03801	2.81622
D500_RS01045	>D500_RS01045	235036	235588	2.86499	1.88867	-	2.95046	2.53041	2.74043
D500_RS01050	>dhaK	236239	237238	19.9465	126.275	+	5.38864	7.9918	6.69022
D500_RS01055	>rpsJ	237495	237804	78.8177	42.7366	+	7.31864	6.45077	6.8847
D500_RS01060	>rplC	237876	238548	51.3037	28.4425	+	6.70884	5.87983	6.29433
D500_RS01065	>rplD	238560	239187	23.7095	13.8563	+	5.62699	4.893	5.26
D500_RS01070	>rplW	239186	239471	12.2079	10.9742	+	4.72332	4.58185	4.65259
D500_RS01075	>rplB	239525	240374	25.3334	19.6475	+	5.71882	5.3679	5.54336
D500_RS01080	>rpsS	240395	240662	13.0309	15.6187	+	4.81053	5.05473	4.93263
D500_RS01085	>rplV	240684	241020	12.2376	19.6512	+	4.72657	5.36815	5.04736
D500_RS01090	>rpsC	241037	241739	7.20899	13.366	+	4.0372	4.84459	4.4409
D500_RS01095	>rplP	241741	242155	6.11197	16.7882	+	3.83025	5.15285	4.49155
D500_RS01100	>rpmC	242154	242571	6.068	13.3339	+	3.8213	4.84136	4.33133
D500_RS01105	>rpsQ	242567	242828	8.48299	17.3092	+	4.24534	5.1945	4.71992
D500_RS01110	>rplN	242843	243212	6.00017	16.0102	+	3.80739	5.08833	4.44786
D500_RS01115	>rplX	243225	243552	4.83631	17.0038	+	3.54506	5.17023	4.35764
D500_RS01120	>rplE	243570	244113	1.16499	16.6398	+	2.11436	5.14076	3.62756
D500_RS01125	>D500_RS01125	244131	244317	0	22.4204	+	1	5.54969	3.27485
D500_RS01130	>rpsH	244338	244728	4.05506	12.4749	+	3.33773	4.7522	4.04497
D500_RS01135	>rplF	244743	245286	5.82494	21.7597	+	3.77082	5.50841	4.63961
D500_RS01140	>rplR	245311	245662	1.80225	10.8908	+	2.48658	4.57177	3.52918
D500_RS01145	>rpsE	245842	246283	0.717221	21.2765	+	1.78008	5.47745	3.62876
D500_RS01150	>rplO	246455	246893	3.61067	14.2815	+	3.20498	4.93371	4.06934
D500_RS01155	>secY	246892	248341	1.52799	5.51612	+	2.33799	3.70401	3.021
D500_RS01160	>D500_RS01160	248471	249113	2.46335	3.78911	+	2.79217	3.25976	3.02596
D500_RS01165	>map	249112	249868	8.78596	11.0322	+	4.29071	4.58883	4.43977
D500_RS01170	>infA	249879	250104	2.81151	4.63354	+	2.93036	3.49404	3.2122
D500_RS01175	>rpmJ	250163	250277	11.098	12.1935	+	4.5967	4.72176	4.65923
D500_RS01180	>rpsM	250312	250678	8.64192	19.9394	+	4.26932	5.38815	4.82874
D500_RS01185	>rpsK	250703	251093	14.5982	11.5839	+	4.96331	4.6535	4.80841
D500_RS01190	>D500_RS01190	251096	252050	8.62018	6.92117	+	4.26606	3.98571	4.12589
D500_RS01195	>rplQ	252069	252429	2.63579	19.3064	+	2.86227	5.34386	4.10307
D500_RS01200	>D500_RS01200	252537	253764	0	0.849672	+	1	1.88727	1.44363
D500_RS01205	>D500_RS01205	253751	254663	0.693628	2.28629	+	1.76012	2.71646	2.23829
D500_RS01210	>D500_RS01210	254674	255685	0	1.37494	+	1	2.24789	1.62394
D500_RS01215	>D500_RS01215	255686	256442	0	0	+	1	1	1
D500_RS01220	>D500_RS01220	256543	260683	0	0	+	1	1	1
D500_RS01225	>D500_RS01225	260847	261888	0	0	+	1	1	1
D500_RS01230	>rplM	262016	262472	53.4094	87.641	+	6.76578	7.4699	7.11784
D500_RS01235	>rpsI	262471	262870	26.1597	43.5483	+	5.7634	6.4773	6.12035
D500_RS01240	>D500_RS01240	263029	265840	0.337561	0.494508	+	1.4196	1.57967	1.49964
D500_RS01250	>leuS	266120	268535	0.392912	0.575595	+	1.4781	1.6559	1.567
D500_RS01255	>D500_RS01255	268601	270161	7.09635	20.7173	+	4.01727	5.44077	4.72902
D500_RS01260	>D500_RS01260	270256	270775	3.65658	17.4093	+	3.21927	5.20236	4.21082
D500_RS01265	>D500_RS01265	270788	271553	0	0	-	1	1	1
D500_RS01270	>D500_RS01270	271554	272442	0	0	-	1	1	1
D500_RS01275	>D500_RS01275	272679	273069	138.683	367.119	+	8.12601	9.52403	8.82502
D500_RS01280	>ptcA	273320	274415	0.577707	1.58683	+	1.65783	2.37118	2.01451
D500_RS01285	>D500_RS01285	274427	275849	0	0.48877	+	1	1.57412	1.28706
D500_RS01290	>aguA	275853	276948	0.577707	2.22156	+	1.65783	2.68776	2.17279
D500_RS01295	>arcC	277039	277972	0.678016	14.1539	+	1.74676	4.92162	3.33419
D500_RS01305	>D500_RS01305	278267	279338	0	0	+	1	1	1
D500_RS01310	>D500_RS01310	279324	279693	0	0	+	1	1	1
D500_RS01315	>D500_RS01315	279713	279935	4.27425	6.26154	+	3.39897	3.86028	3.62962
D500_RS01320	>D500_RS01320	279935	280397	0	0	+	1	1	1
D500_RS01335	>D500_RS01335	280698	281550	1.11371	2.44729	-	2.07978	2.78546	2.43262
D500_RS01340	>D500_RS01340	281562	282402	1.8827	2.48225	-	2.52742	2.80002	2.66372
D500_RS01345	>D500_RS01345	282586	283084	1.27026	0.697823	+	2.18286	1.76369	1.97327
D500_RS01350	>D500_RS01350	283061	284123	0.297829	2.61782	+	1.3761	2.85512	2.11561
D500_RS01355	>tyrS	284131	285376	0.254052	1.39565	+	1.3266	2.26041	1.79351
D500_RS01360	>D500_RS01360	285554	288518	0	0.468982	+	1	1.55482	1.27741
D500_RS01365	>polA	288526	291256	0	0.381885	+	1	1.46664	1.23332
D500_RS01370	>mutM	291266	292091	0	0	+	1	1	1
D500_RS01375	>D500_RS01375	292248	293427	0	0	+	1	1	1
D500_RS01380	>D500_RS01380	293436	294375	0	0.370091	+	1	1.45427	1.22714
D500_RS01385	>gap	294480	295497	42.919	234.752	+	6.45677	8.88113	7.66895
D500_RS01390	>D500_RS01390	295613	296828	4.42552	80.6579	+	3.43976	7.35152	5.39564
D500_RS01395	>D500_RS01395	296907	297576	0	4.6751	-	1	3.50465	2.25232
D500_RS01400	>D500_RS01400	297588	299343	0.720899	3.16823	-	1.78316	3.05944	2.4213
D500_RS01405	>D500_RS01405	299473	300421	1.66822	1.83289	-	2.41588	2.50227	2.45908
D500_RS01410	>D500_RS01410	300492	302334	3.94939	2.82993	-	3.30725	2.93732	3.12228
D500_RS01415	>D500_RS01415	302881	303565	9.24837	15.2419	+	4.35732	5.02165	4.68949
D500_RS01420	>D500_RS01420	304047	305453	0.22496	0.247166	+	1.29274	1.31865	1.30569
D500_RS01425	>D500_RS01425	305499	307011	0.209189	0	-	1.27404	1	1.13702
D500_RS01430	>D500_RS01430	307260	308073	0	0	-	1	1	1
D500_RS01435	>D500_RS01435	308166	312849	0.202623	0.667871	-	1.26618	1.73801	1.5021
D500_RS01440	>D500_RS01440	313121	314900	0	0.58603	+	1	1.66542	1.33271
D500_RS01445	>D500_RS01445	315054	316527	0	0	+	1	1	1
D500_RS01450	>D500_RS01450	316550	317000	0	0	+	1	1	1
D500_RS01455	>D500_RS01455	317231	318644	0.223846	0.491883	+	1.29142	1.57713	1.43428
D500_RS01460	>D500_RS01460	318862	321277	1.96456	3.30967	-	2.56782	3.10758	2.8377
D500_RS01465	>D500_RS01465	321591	322857	4.49708	11.2545	-	3.45866	4.61524	4.03695
D500_RS01470	>D500_RS01470	322883	323870	4.16599	2.81674	-	3.36904	2.93234	3.15069
D500_RS01475	>D500_RS01475	324092	325925	0.172556	0.379177	+	1.22966	1.46381	1.34673
D500_RS01480	>D500_RS01480	326003	328124	0.447375	0.163845	+	1.53344	1.2189	1.37617
D500_RS01485	>D500_RS01485	328269	329211	0.335769	0	-	1.41767	1	1.20884
D500_RS01490	>D500_RS01490	329226	331128	0.332591	0.365421	-	1.41423	1.44935	1.43179
D500_RS01495	>D500_RS01495	331138	331873	0	0.47281	-	1	1.55857	1.27929
D500_RS01500	>D500_RS01500	332074	332920	0.747741	0.82155	+	1.80549	1.86517	1.83533
D500_RS01505	>D500_RS01505	333103	334069	0	0	+	1	1	1
D500_RS01510	>D500_RS01510	334071	334299	0	0	+	1	1	1
D500_RS01515	>D500_RS01515	334289	335999	0	0	+	1	1	1
D500_RS01520	>D500_RS01520	336105	336807	0	0	+	1	1	1
D500_RS01525	>D500_RS01525	337088	339317	1.9866	7.1717	+	2.5785	4.03064	3.30457
D500_RS01530	>D500_RS01530	339341	341987	0.717221	2.10138	+	1.78008	2.63291	2.20649
D500_RS01535	>D500_RS01535	342373	344611	0.706645	1.39752	+	1.77116	2.26154	2.01635
D500_RS01540	>D500_RS01540	344637	347274	0.119945	0.527138	+	1.16343	1.61083	1.38713
D500_RS01545	>D500_RS01545	347499	349728	2.2704	3.74176	+	2.70946	3.24542	2.97744
D500_RS01550	>D500_RS01550	349749	352395	0.239074	0.656681	+	1.30926	1.7283	1.51878
D500_RS01555	>D500_RS01555	352454	353873	0	0	+	1	1	1
D500_RS01560	>D500_RS01560	353882	354380	0	0	+	1	1	1
D500_RS01565	>D500_RS01565	354381	355293	0	0	+	1	1	1
D500_RS01570	>D500_RS01570	355292	355757	0	0	+	1	1	1
D500_RS01575	>D500_RS01575	355743	358062	0.136393	1.04899	+	1.18446	2.03491	1.60969
D500_RS01580	>D500_RS01580	358066	359614	0	0.224493	+	1	1.29218	1.14609
D500_RS01585	>D500_RS01585	359613	360993	0	0	+	1	1	1
D500_RS01590	>D500_RS01590	361048	363553	8.7123	24.9712	-	4.27981	5.69884	4.98933
D500_RS01595	>D500_RS01595	363825	366309	0	0	-	1	1	1
D500_RS01600	>D500_RS01600	366489	367404	0	0	-	1	1	1
D500_RS01605	>D500_RS01605	367515	367845	0	0	+	1	1	1
D500_RS01610	>D500_RS01610	368028	368994	0	0	+	1	1	1
D500_RS01615	>D500_RS01615	368996	369224	0	0	+	1	1	1
D500_RS01620	>D500_RS01620	369214	370924	0	0	+	1	1	1
D500_RS01625	>D500_RS01625	371030	371732	0	0	+	1	1	1
D500_RS01630	>D500_RS01630	372013	374242	1.8447	8.57486	+	2.50827	4.25925	3.38376
D500_RS01635	>D500_RS01635	374266	376912	0.478147	3.02073	+	1.56379	3.00746	2.28562
D500_RS01640	>D500_RS01640	377298	379536	0.847974	1.08696	+	1.88594	2.0614	1.97367
D500_RS01645	>D500_RS01645	379562	382199	0.599724	0.658922	+	1.67782	1.73025	1.70403
D500_RS01650	>D500_RS01650	382424	384653	2.1285	2.4945	+	2.64547	2.80509	2.72528
D500_RS01655	>D500_RS01655	384674	387320	0.239074	0.394009	+	1.30926	1.47924	1.39425
D500_RS01660	>D500_RS01660	387379	388798	0	0	+	1	1	1
D500_RS01665	>D500_RS01665	388807	389305	0	0	+	1	1	1
D500_RS01670	>D500_RS01670	389306	390218	0	0	+	1	1	1
D500_RS01675	>D500_RS01675	390217	390682	0	0	+	1	1	1
D500_RS01680	>D500_RS01680	390668	392987	0	0.149856	+	1	1.20145	1.10073
D500_RS01685	>D500_RS01685	392991	394539	0.204325	0.224493	+	1.26822	1.29218	1.2802
D500_RS01690	>D500_RS01690	394538	395918	0.229199	0.503646	+	1.29772	1.58846	1.44309
D500_RS01695	>D500_RS01695	395973	398478	8.7123	21.9191	-	4.27981	5.51848	4.89915
D500_RS01700	>D500_RS01700	398750	401234	0	0	-	1	1	1
D500_RS01705	>D500_RS01705	401414	403892	0	0	-	1	1	1
D500_RS01710	>D500_RS01710	404032	406531	0	0	-	1	1	1
D500_RS01715	>rdgB	406732	407335	0	0	+	1	1	1
D500_RS01720	>D500_RS01720	407347	407893	0	0	+	1	1	1
D500_RS01725	>D500_RS01725	407892	408759	0	0	+	1	1	1
D500_RS01730	>D500_RS01730	408919	411061	0.738316	4.21821	+	1.79769	3.38356	2.59062
D500_RS01735	>hrcA	411067	412090	0	0.679405	+	1	1.74795	1.37398
D500_RS01740	>D500_RS01740	412091	412694	0	1.15262	+	1	2.1061	1.55305
D500_RS01745	>dnaK	412753	414529	1.06856	4.50048	+	2.04863	3.45956	2.75409
D500_RS01750	>dnaJ	414591	415719	0	2.46465	+	1	2.79271	1.89635
D500_RS01755	>rpsB	415909	416752	13.132	7.8325	+	4.8209	4.14282	4.48186
D500_RS01760	>tsf	416762	417650	7.83612	2.73943	+	4.14341	2.90282	3.52311
D500_RS01765	>D500_RS01765	417649	418255	0	0	+	1	1	1
D500_RS01770	>pyrH	418389	419103	37.2111	53.0521	+	6.25592	6.75628	6.5061
D500_RS01775	>frr	419113	419662	12.0987	18.3569	+	4.71135	5.27478	4.99306
D500_RS01780	>argS	419663	421328	1.1398	1.87846	+	2.09748	2.5253	2.31139
D500_RS01800	>D500_RS01800	426486	430926	0	0	+	1	1	1
D500_RS01805	>D500_RS01805	430933	431542	0	0	+	1	1	1
D500_RS01810	>pheS	431570	432623	0	0.660049	+	1	1.73123	1.36561
D500_RS01815	>pheT	432631	435016	0	0	+	1	1	1
D500_RS01820	>D500_RS01820	435015	435534	6.0943	2.00876	+	3.82666	2.58917	3.20792
D500_RS01825	>rpmF	435548	435728	98.4027	135.145	+	7.63521	8.089	7.86211
D500_RS01830	>D500_RS01830	435834	436236	13.3756	38.0365	+	4.84555	6.28675	5.56615
D500_RS01835	>rsmH	436244	437171	3.07082	7.49764	+	3.02532	4.08706	3.55619
D500_RS01840	>D500_RS01840	437179	438328	0	0	+	1	1	1
D500_RS01845	>ftsZ	438454	439600	65.4117	195.288	+	7.05336	8.61683	7.8351
D500_RS01850	>D500_RS01850	439611	440049	0	3.17366	+	1	3.06131	2.03066
D500_RS01855	>D500_RS01855	440073	441054	0.644841	1.06274	+	1.71795	2.04456	1.88125
D500_RS01860	>ileS	441537	444264	0.347959	0.509741	+	1.43078	1.5943	1.51254
D500_RS01865	>D500_RS01865	444272	444887	0	0	+	1	1	1
D500_RS01870	>D500_RS01870	444867	445800	0.339008	1.11741	+	1.42116	2.0823	1.75173
D500_RS01875	>D500_RS01875	445792	447094	1.94344	0.800727	+	2.5575	1.84858	2.20304
D500_RS01880	>D500_RS01880	447096	447579	1.96456	2.15848	+	2.56782	2.65923	2.61353
D500_RS01885	>D500_RS01885	447610	448882	0.497318	0.819612	+	1.58238	1.86363	1.72301
D500_RS01890	>D500_RS01890	448901	449246	0	0	+	1	1	1
D500_RS01895	>D500_RS01895	449270	450548	0.247492	0.271921	+	1.31903	1.34701	1.33302
D500_RS01900	>D500_RS01900	450703	451642	0	0	+	1	1	1
D500_RS01905	>D500_RS01905	451692	452337	0	0	+	1	1	1
D500_RS01935	>D500_RS01935	452984	454064	5.8573	6.43548	-	3.77764	3.89442	3.83603
D500_RS01940	>rpmG	454236	454380	46.1263	55.506	+	6.55846	6.82033	6.6894
D500_RS01945	>rsmI	454437	455328	0	0	+	1	1	1
D500_RS01950	>D500_RS01950	455350	455752	0	0.864467	+	1	1.89876	1.44938
D500_RS01955	>rplU	455896	456199	9.39488	3.44075	+	4.3778	3.1508	3.7643
D500_RS01960	>D500_RS01960	456201	456516	11.0452	4.4129	+	4.59039	3.4364	4.01339
D500_RS01965	>rpmA	456517	456799	24.6755	12.3232	+	5.68232	4.73587	5.2091
D500_RS01970	>D500_RS01970	456980	457868	0.712375	3.91346	+	1.776	3.29674	2.53637
D500_RS01975	>D500_RS01975	457869	459570	0.371892	1.0215	+	1.45617	2.01543	1.7358
D500_RS01980	>D500_RS01980	459578	460028	0	0	+	1	1	1
D500_RS01985	>D500_RS01985	460020	460896	0	0	+	1	1	1
D500_RS01990	>D500_RS01990	460959	461640	1.39337	0	+	2.25904	1	1.62952
D500_RS01995	>D500_RS01995	461795	463145	9.13739	35.5238	+	4.34161	6.19077	5.26619
D500_RS02000	>D500_RS02000	463217	463655	0	3.17366	+	1	3.06131	2.03066
D500_RS02005	>udk	463678	464302	0	3.3415	+	1	3.11819	2.0591
D500_RS02010	>D500_RS02010	464447	465671	0	0	+	1	1	1
D500_RS02015	>yqeH	465679	466783	0	0	-	1	1	1
D500_RS02020	>D500_RS02020	466791	467712	0	0	-	1	1	1
D500_RS02025	>D500_RS02025	467787	468594	0.391939	0	+	1.4771	1	1.23855
D500_RS02030	>D500_RS02030	468596	469958	1.16114	3.06181	-	2.11179	3.02212	2.56696
D500_RS02035	>ruvB	470033	470957	0	0	-	1	1	1
D500_RS02040	>D500_RS02040	470971	471532	0	0	-	1	1	1
D500_RS02045	>rpsU	471659	471824	9.58468	4.21231	-	4.40391	3.38192	3.89291
D500_RS02050	>D500_RS02050	472161	472518	0.885979	3.89373	+	1.91531	3.29094	2.60312
D500_RS02055	>D500_RS02055	472499	473910	0.448327	0.738871	+	1.53439	1.79815	1.66627
D500_RS02060	>D500_RS02060	474313	474991	0	0	+	1	1	1
D500_RS02065	>D500_RS02065	475161	475899	0	0.941777	-	1	1.95738	1.47869
D500_RS02070	>D500_RS02070	476316	476550	2.70337	50.4937	-	2.88884	6.68632	4.78758
D500_RS02075	>D500_RS02075	476646	477012	15.5555	94.0001	-	5.04924	7.56986	6.30955
D500_RS02080	>D500_RS02080	477225	479433	15.4709	88.6102	-	5.04185	7.48559	6.26372
D500_RS02085	>D500_RS02085	479584	481267	0	0	+	1	1	1
D500_RS02090	>D500_RS02090	481271	481862	0	0	+	1	1	1
D500_RS02095	>D500_RS02095	481872	482688	0	0	-	1	1	1
D500_RS02100	>nagA	482780	483938	1.63883	1.5005	+	2.3999	2.32222	2.36106
D500_RS02105	>ldh	483989	484946	94.5248	797.797	+	7.5778	10.6417	9.10974
D500_RS02110	>D500_RS02110	485008	485764	0	0	-	1	1	1
D500_RS02115	>D500_RS02115	485763	486483	1.31789	6.75725	-	2.21281	3.95555	3.08418
D500_RS02120	>D500_RS02120	486659	487730	114.587	351.409	-	7.85283	9.46111	8.65697
D500_RS02125	>D500_RS02125	488005	489172	0.271032	0.297785	+	1.346	1.37605	1.36103
D500_RS02130	>D500_RS02130	489188	489986	0	1.30645	-	1	2.20567	1.60284
D500_RS02135	>D500_RS02135	489993	490785	1.59745	4.82661	-	2.37709	3.54266	2.95987
D500_RS02140	>D500_RS02140	490786	491581	0.397855	1.74851	-	1.48321	2.45865	1.97093
D500_RS02145	>D500_RS02145	491773	492118	2.75039	8.05833	+	2.90704	4.17925	3.54314
D500_RS02150	>D500_RS02150	492119	492968	0.372549	0.409324	+	1.45686	1.495	1.47593
D500_RS02155	>D500_RS02155	492955	493993	4.26601	27.1183	+	3.39671	5.81344	4.60507
D500_RS02160	>D500_RS02160	493992	495174	0.802778	12.0543	+	1.85022	4.70645	3.27834
D500_RS02165	>D500_RS02165	495238	499141	0.0810388	0.801343	-	1.11242	1.84907	1.48075
D500_RS02170	>D500_RS02170	499320	500499	0	0.294755	-	1	1.37268	1.18634
D500_RS02175	>D500_RS02175	500504	501071	0	0	-	1	1	1
D500_RS02180	>D500_RS02180	501663	503514	9.05651	36.2347	-	4.33006	6.21858	5.27432
D500_RS02185	>D500_RS02185	503647	504448	0	0	-	1	1	1
D500_RS02190	>D500_RS02190	504428	505442	0.311927	0	-	1.39169	1	1.19584
D500_RS02195	>D500_RS02195	505434	506649	0	0	-	1	1	1
D500_RS02200	>D500_RS02200	506654	508838	0.144823	0	-	1.19513	1	1.09756
D500_RS02205	>D500_RS02205	509002	509770	0	0	-	1	1	1
D500_RS02210	>D500_RS02210	509778	510819	0.303837	1.33532	-	1.38276	2.22362	1.80319
D500_RS02215	>D500_RS02215	511011	511179	26.3579	59.9878	+	5.77388	6.93045	6.35217
D500_RS02220	>D500_RS02220	511240	512648	0.449282	0.49363	-	1.53534	1.57882	1.55708
D500_RS02225	>parC	512731	515422	0.117538	1.2914	-	1.16032	2.19623	1.67828
D500_RS02230	>D500_RS02230	515423	517355	4.42026	9.35342	-	3.43836	4.37204	3.9052
D500_RS02235	>D500_RS02235	517572	519180	1.96701	8.64467	+	2.56901	4.26973	3.41937
D500_RS02240	>D500_RS02240	519166	519607	0	0	+	1	1	1
D500_RS02245	>gnd	519606	520506	0.702876	7.33644	+	1.76797	4.05943	2.9137
D500_RS02250	>D500_RS02250	520566	521982	11.6153	116.575	-	4.65711	7.87744	6.26727
D500_RS02255	>D500_RS02255	522158	522926	0	3.61996	-	1	3.20788	2.10394
D500_RS02260	>D500_RS02260	522956	523460	0	0	-	1	1	1
D500_RS02265	>D500_RS02265	523483	523789	0	0	-	1	1	1
D500_RS02270	>D500_RS02270	523894	524221	0	4.25096	-	1	3.39258	2.19629
D500_RS02275	>D500_RS02275	524313	524775	2.05386	5.26539	-	2.61063	3.6474	3.12902
D500_RS02280	>D500_RS02280	524785	526069	5.91205	17.3217	-	3.78911	5.19548	4.4923
D500_RS02285	>D500_RS02285	526247	528143	0.333644	0.733155	-	1.41537	1.7934	1.60439
D500_RS02290	>D500_RS02290	528153	528708	0	0	-	1	1	1
D500_RS02295	>D500_RS02295	528700	529138	0	0	-	1	1	1
D500_RS02300	>D500_RS02300	529140	530379	0	0	-	1	1	1
D500_RS02305	>D500_RS02305	530585	533483	4.58398	5.15637	+	3.48129	3.62208	3.55169
D500_RS02310	>D500_RS02310	533482	535621	2.21805	7.63592	+	2.68619	4.11035	3.39827
D500_RS02315	>D500_RS02315	535623	536022	0	0	+	1	1	1
D500_RS02320	>D500_RS02320	536057	537038	5.80357	8.85616	-	3.76629	4.30103	4.03366
D500_RS02325	>D500_RS02325	537110	537764	0	0	-	1	1	1
D500_RS02330	>D500_RS02330	537756	538686	0	0	-	1	1	1
D500_RS02335	>trmFO	538732	540049	0.720488	1.05548	-	1.78282	2.03947	1.91115
D500_RS02340	>D500_RS02340	540032	540725	0.456413	1.5044	-	1.54242	2.32446	1.93344
D500_RS02345	>metK	540715	541879	0.543461	2.38842	-	1.62617	2.76061	2.19339
D500_RS02350	>D500_RS02350	542107	542881	3.26919	5.83683	-	3.09396	3.77333	3.43365
D500_RS02355	>D500_RS02355	542868	543210	1.84967	2.03226	-	2.5108	2.60039	2.55559
D500_RS02360	>ftsY	543193	544438	5.33509	6.6991	-	3.66336	3.94469	3.80403
D500_RS02365	>phoU	544505	545180	0	0	-	1	1	1
D500_RS02370	>pstB	545188	545998	0	0.858063	-	1	1.8938	1.4469
D500_RS02375	>pstA	545990	548081	0.151265	0	-	1.20322	1	1.10161
D500_RS02380	>ptsS	548121	549255	0	0	-	1	1	1
D500_RS02385	>D500_RS02385	549342	549786	0	0	-	1	1	1
D500_RS02395	>rpmB	550014	550212	46.326	7.02052	-	6.56456	4.0037	5.28413
D500_RS02400	>D500_RS02400	550380	550692	6.08259	11.1383	+	3.82428	4.6015	4.21289
D500_RS02405	>D500_RS02405	550716	552360	0.769573	1.69107	+	1.8234	2.42818	2.12579
D500_RS02410	>plsX	552396	553401	0.629442	1.03736	+	1.70438	2.0267	1.86554
D500_RS02415	>rnc	553390	554089	0	0.497161	+	1	1.58223	1.29111
D500_RS02420	>D500_RS02420	554246	554699	0.698222	3.06857	+	1.76402	3.02452	2.39427
D500_RS02425	>D500_RS02425	554863	555319	1.38726	13.7177	+	2.25535	4.87948	3.56742
D500_RS02430	>D500_RS02430	555321	555711	1.62202	6.23746	+	2.39068	3.85548	3.12308
D500_RS02435	>D500_RS02435	555956	558923	3.30473	3.98232	+	3.10592	3.31682	3.21137
D500_RS02440	>D500_RS02440	558963	561228	0.698222	2.45486	-	1.76402	2.78863	2.27633
D500_RS02445	>D500_RS02445	561310	561823	0.616558	2.70967	-	1.69293	2.89129	2.29211
D500_RS02450	>D500_RS02450	561834	565977	0	0.251641	-	1	1.32382	1.16191
D500_RS02455	>D500_RS02455	566097	567603	0.420046	0.692262	-	1.50594	1.75895	1.63245
D500_RS02460	>D500_RS02460	567650	569015	0	0	-	1	1	1
D500_RS02465	>D500_RS02465	569024	569801	0	0	-	1	1	1
D500_RS02470	>D500_RS02470	569787	570465	0	0	-	1	1	1
D500_RS02475	>D500_RS02475	570464	571988	0.622627	2.96437	-	1.69833	2.98709	2.34271
D500_RS02480	>dnaG	571990	573835	0	0	-	1	1	1
D500_RS02485	>D500_RS02485	573869	575240	1.61492	2.28128	-	2.38677	2.71426	2.55051
D500_RS02490	>recO	575302	576052	0	0	-	1	1	1
D500_RS02495	>era	576051	576957	0.349111	0.383571	-	1.43201	1.4684	1.4502
D500_RS02500	>ybeY	576960	577455	0.638979	0	-	1.7128	1	1.3564
D500_RS02505	>D500_RS02505	577459	579244	0	0	-	1	1	1
D500_RS02510	>D500_RS02510	579341	579890	1.72838	3.79799	-	2.44805	3.26243	2.85524
D500_RS02515	>D500_RS02515	579938	585200	0	0.066043	-	1	1.09227	1.04613
D500_RS02520	>D500_RS02520	585348	587826	0.127641	0	+	1.17331	1	1.08665
D500_RS02525	>D500_RS02525	587864	590114	0.140575	0.772257	+	1.18976	1.82559	1.50767
D500_RS02530	>D500_RS02530	590144	591380	0	0	-	1	1	1
D500_RS02535	>lon	591488	593852	1.07037	10.2902	-	2.04989	4.497	3.27345
D500_RS02540	>tig	593972	595259	3.44065	9.99074	-	3.15077	4.45822	3.80449
D500_RS02545	>D500_RS02545	595275	595578	0	0	-	1	1	1
D500_RS02550	>efp	595593	596148	21.6562	25.0462	-	5.50183	5.703	5.60242
D500_RS02555	>fmt	596236	597190	0	0.728544	-	1	1.78956	1.39478
D500_RS02560	>D500_RS02560	597179	599324	0	0	-	1	1	1
D500_RS02565	>D500_RS02565	599400	600018	1.53541	0	-	2.34222	1	1.67111
D500_RS02570	>mnmA	600064	601198	0.557838	0.306451	-	1.63955	1.38565	1.5126
D500_RS02575	>D500_RS02575	601306	602077	0	0	-	1	1	1
D500_RS02580	>D500_RS02580	602134	602935	0.394874	0	-	1.48014	1	1.24007
D500_RS02585	>D500_RS02585	602947	603670	0.437475	0	-	1.52354	1	1.26177
D500_RS02590	>D500_RS02590	603752	604703	0	0	-	1	1	1
D500_RS02595	>D500_RS02595	604936	605575	0	0	-	1	1	1
D500_RS02600	>mtnN	605586	606252	0	0	-	1	1	1
D500_RS02605	>D500_RS02605	606232	607351	0	0	-	1	1	1
D500_RS02610	>D500_RS02610	607368	607677	0	0	-	1	1	1
D500_RS02615	>nadE	607682	608420	2.5715	3.76711	-	2.83653	3.25311	3.04482
D500_RS02620	>obgE	608421	609723	1.21465	6.40582	-	2.14708	3.88866	3.01787
D500_RS02625	>D500_RS02625	609793	610105	0	0	-	1	1	1
D500_RS02630	>D500_RS02630	610094	610847	0	0	-	1	1	1
D500_RS02640	>D500_RS02640	611033	612641	0	0	-	1	1	1
D500_RS02645	>D500_RS02645	612675	614529	0.170601	2.06185	-	1.22725	2.6144	1.92083
D500_RS02650	>D500_RS02650	614545	616417	1.18272	3.52713	-	2.12613	3.1786	2.65236
D500_RS02655	>D500_RS02655	616657	616963	0	0	-	1	1	1
D500_RS02660	>D500_RS02660	617126	618359	0	0	+	1	1	1
D500_RS02665	>D500_RS02665	618378	619002	1.01376	0	-	2.00989	1	1.50495
D500_RS02670	>ylqF	618995	619946	0	0.365421	-	1	1.44935	1.22467
D500_RS02675	>rplS	620044	620428	1.64737	3.61996	-	2.40456	3.20788	2.80622
D500_RS02680	>trmD	620429	621152	0	0	-	1	1	1
D500_RS02685	>D500_RS02685	621154	621649	0	0	-	1	1	1
D500_RS02690	>rpsP	621679	621958	1.13367	1.24558	-	2.09334	2.16709	2.13021
D500_RS02695	>D500_RS02695	622046	622514	0	0	-	1	1	1
D500_RS02700	>ffh	622517	623861	1.8827	1.29284	-	2.52742	2.19714	2.36228
D500_RS02705	>rny	623892	625422	1.65383	2.27134	-	2.40807	2.70988	2.55898
D500_RS02710	>recA	625559	626597	1.82829	1.67397	-	2.49993	2.41898	2.45946
D500_RS02715	>D500_RS02715	626639	627110	0.671538	0	-	1.74118	1	1.37059
D500_RS02725	>D500_RS02725	627545	628772	0	0	-	1	1	1
D500_RS02730	>D500_RS02730	628864	630217	2.5715	4.36642	-	2.83653	3.42396	3.13024
D500_RS02735	>D500_RS02735	630363	630741	0	0	-	1	1	1
D500_RS02740	>D500_RS02740	630804	631314	0	0	+	1	1	1
D500_RS02745	>D500_RS02745	631276	631825	0	0	-	1	1	1
D500_RS02750	>D500_RS02750	631880	632153	15.0616	123.476	-	5.00555	7.95973	6.48264
D500_RS02755	>D500_RS02755	632184	633174	0	0	-	1	1	1
D500_RS02760	>der	633175	634483	0.483631	0.265685	-	1.56913	1.33992	1.45453
D500_RS02765	>cmk	634482	635151	0.945574	0.519455	-	1.9602	1.60355	1.78187
D500_RS02770	>D500_RS02770	635159	635855	0	0	-	1	1	1
D500_RS02775	>D500_RS02775	635924	636812	0	0.391346	-	1	1.47648	1.23824
D500_RS02780	>D500_RS02780	636943	637504	13.5313	90.4408	+	4.86109	7.51477	6.18793
D500_RS02785	>D500_RS02785	637601	638303	0.450562	0.495037	-	1.53661	1.58018	1.5584
D500_RS02790	>D500_RS02790	638444	640700	0	0.154041	-	1	1.20669	1.10335
D500_RS02795	>D500_RS02795	640764	642312	0	0.224493	-	1	1.29218	1.14609
D500_RS02800	>D500_RS02800	642339	643500	0	0	-	1	1	1
D500_RS02805	>D500_RS02805	644142	645984	0	0	-	1	1	1
D500_RS02810	>D500_RS02810	646264	646963	30.7697	52.6991	-	5.98958	6.74683	6.3682
D500_RS02815	>D500_RS02815	647141	647792	0	1.60146	-	1	2.37932	1.68966
D500_RS02820	>D500_RS02820	647791	649600	6.64411	15.5604	-	3.93435	5.04967	4.49201
D500_RS02825	>D500_RS02825	649611	650061	0.702876	0.772257	-	1.76797	1.82559	1.79678
D500_RS02830	>D500_RS02830	650383	650659	2.29199	8.8138	-	2.71896	4.29481	3.50689
D500_RS02835	>D500_RS02835	650636	650717	3.90487	0	-	3.29421	1	2.14711
D500_RS02840	>D500_RS02840	651145	651346	0	1.72893	-	1	2.44834	1.72417
D500_RS02845	>D500_RS02845	651465	651759	0	1.18203	-	1	2.12567	1.56283
D500_RS02850	>D500_RS02850	652185	653013	0	0	-	1	1	1
D500_RS02855	>D500_RS02855	653111	653825	2.65794	5.35388	-	2.87103	3.66764	3.26933
D500_RS02860	>D500_RS02860	653834	654449	0	0.565066	-	1	1.64622	1.32311
D500_RS02865	>D500_RS02865	654458	655214	0	0	-	1	1	1
D500_RS02870	>scpB	655287	655923	3.48123	3.82486	-	3.16389	3.27049	3.21719
D500_RS02875	>D500_RS02875	655906	656743	0.377891	0	-	1.46246	1	1.23123
D500_RS02880	>D500_RS02880	656752	657514	0	0	-	1	1	1
D500_RS02885	>D500_RS02885	657532	659020	0	0	-	1	1	1
D500_RS02890	>D500_RS02890	659275	659800	0	0	+	1	1	1
D500_RS02895	>D500_RS02895	660235	661643	0.224641	0.246815	+	1.29236	1.31825	1.3053
D500_RS02900	>D500_RS02900	661698	662496	0	0	-	1	1	1
D500_RS02905	>D500_RS02905	662504	665342	3.45494	4.04088	-	3.15541	3.33368	3.24454
D500_RS02910	>D500_RS02910	665428	666967	0	0	-	1	1	1
D500_RS02915	>D500_RS02915	667029	667275	3.85725	14.1266	-	3.28014	4.91902	4.09958
D500_RS02920	>tkt	667290	669261	3.85138	12.5183	-	3.27839	4.75684	4.01762
D500_RS02925	>D500_RS02925	669287	669569	0	4.9293	-	1	3.56786	2.28393
D500_RS02930	>D500_RS02930	669690	670458	4.53026	13.1223	-	3.46735	4.81991	4.14363
D500_RS02935	>trmFO	670564	671836	0	0	-	1	1	1
D500_RS02940	>D500_RS02940	672013	673081	0	0	+	1	1	1
D500_RS02945	>D500_RS02945	673137	674040	0	0	+	1	1	1
D500_RS02950	>trpS	674060	675071	0	0.687469	-	1	1.75486	1.37743
D500_RS02955	>D500_RS02955	675222	676299	9.39779	48.7232	+	4.37821	6.63585	5.50703
D500_RS02960	>D500_RS02960	676494	677523	0	0.337722	+	1	1.41978	1.20989
D500_RS02965	>D500_RS02965	677531	681977	0.569131	1.87593	+	1.64997	2.52403	2.087
D500_RS02970	>D500_RS02970	681989	682640	0.971719	3.73673	+	1.97945	3.24389	2.61167
D500_RS02975	>D500_RS02975	682699	682927	0	0	-	1	1	1
D500_RS02980	>D500_RS02980	683109	684285	0	0.295507	-	1	1.37352	1.18676
D500_RS02985	>D500_RS02985	684241	684538	0	0	-	1	1	1
D500_RS02990	>D500_RS02990	684791	686240	0.436569	0.959325	-	1.52263	1.97036	1.74649
D500_RS02995	>rimP	686511	687006	0	0	+	1	1	1
D500_RS03000	>nusA	687014	688790	3.20569	3.52212	+	3.07234	3.177	3.12467
D500_RS03005	>D500_RS03005	688782	689052	0	0	+	1	1	1
D500_RS03010	>D500_RS03010	689038	689338	0	0	+	1	1	1
D500_RS03015	>infB	689357	691220	1.52799	6.52874	+	2.33799	3.91241	3.1252
D500_RS03020	>D500_RS03020	691233	691881	0	0	-	1	1	1
D500_RS03030	>rpsO	692113	692380	1.18462	1.30156	-	2.12738	2.20261	2.165
D500_RS03035	>D500_RS03035	692590	694546	0.970228	0.177666	+	1.97836	1.23593	1.60715
D500_RS03040	>D500_RS03040	694554	696591	0.621099	0	+	1.69697	1	1.34849
D500_RS03045	>D500_RS03045	696614	697169	0	0	-	1	1	1
D500_RS03050	>truB	697155	698034	0	0.790707	-	1	1.84053	1.42026
D500_RS03055	>rbfA	698081	698435	0	8.83514	-	1	4.29795	2.64897
D500_RS03060	>hisS	698617	699862	1.77836	5.58258	+	2.47423	3.71865	3.09644
D500_RS03065	>aspS	699871	701605	0.547222	3.2066	+	1.62968	3.07266	2.35117
D500_RS03070	>D500_RS03070	701607	702414	0	0	-	1	1	1
D500_RS03075	>lepA	702440	704243	0.350853	2.12017	-	1.43387	2.64163	2.03775
D500_RS03080	>D500_RS03080	704256	705147	0	0	-	1	1	1
D500_RS03085	>D500_RS03085	705148	705763	0	0	-	1	1	1
D500_RS03090	>proS	705774	707199	1.33177	0.487741	-	2.22142	1.57312	1.89727
D500_RS03095	>D500_RS03095	707179	707860	0	0	-	1	1	1
D500_RS03105	>D500_RS03105	708261	708534	0	0	-	1	1	1
D500_RS03110	>D500_RS03110	708785	711212	10.9471	68.1572	+	4.57859	7.11181	5.8452
D500_RS03115	>D500_RS03115	711258	711879	0	0	-	1	1	1
D500_RS03120	>D500_RS03120	712084	712786	0	0.495037	-	1	1.58018	1.29009
D500_RS03125	>D500_RS03125	712800	715947	0	0	-	1	1	1
D500_RS03130	>D500_RS03130	716159	721469	0	0	+	1	1	1
D500_RS03135	>tsaB	721504	722068	0	0	-	1	1	1
D500_RS03140	>tsaE	722069	722486	0	0	-	1	1	1
D500_RS03145	>D500_RS03145	722604	724023	0	0	+	1	1	1
D500_RS03150	>D500_RS03150	724052	724751	0.904991	10.9375	+	1.92978	4.57743	3.25361
D500_RS03155	>D500_RS03155	724811	725927	0.283418	0	+	1.35999	1	1.18
D500_RS03160	>rsgA	725936	726839	1.05081	0.384846	+	2.0362	1.46973	1.75296
D500_RS03165	>rpe	726840	727518	0.933022	2.5628	+	1.95086	2.83301	2.39193
D500_RS03170	>D500_RS03170	727507	728134	0	0	+	1	1	1
D500_RS03175	>D500_RS03175	728220	730839	0.603846	0.928831	+	1.68154	1.94773	1.81463
D500_RS03180	>D500_RS03180	730946	731744	0.396359	3.04838	+	1.48167	3.01735	2.24951
D500_RS03185	>D500_RS03185	731755	732475	1.31789	5.79193	+	2.21281	3.76382	2.98832
D500_RS03190	>D500_RS03190	732597	734349	1.80533	3.37201	+	2.48817	3.1283	2.80823
D500_RS03195	>D500_RS03195	734461	734854	8.85302	10.6112	+	4.30057	4.53744	4.419
D500_RS03200	>D500_RS03200	734960	736076	0.850254	6.53927	+	1.88772	3.91443	2.90107
D500_RS03205	>D500_RS03205	736142	737216	0	0	+	1	1	1
D500_RS03210	>uvrC	737224	738979	0	0	+	1	1	1
D500_RS03215	>greA	739101	739575	4.00373	13.1968	+	3.323	4.82749	4.07525
D500_RS03220	>D500_RS03220	739622	740345	0	2.40329	+	1	2.76693	1.88346
D500_RS03225	>D500_RS03225	740345	741038	0	0	-	1	1	1
D500_RS03230	>D500_RS03230	741121	741811	0	0	+	1	1	1
D500_RS03235	>D500_RS03235	741813	742392	0	0	+	1	1	1
D500_RS03240	>D500_RS03240	742393	742945	0	0	+	1	1	1
D500_RS03245	>yihA	742947	743538	0.535185	1.17603	+	1.61841	2.1217	1.87005
D500_RS03250	>D500_RS03250	743546	746456	1.63038	1.91074	+	2.39527	2.54139	2.46833
D500_RS03255	>D500_RS03255	746485	748627	1.32897	14.1148	-	2.21969	4.91789	3.56879
D500_RS03260	>D500_RS03260	748780	751063	0	0	-	1	1	1
D500_RS03265	>D500_RS03265	751087	753382	0	0	-	1	1	1
D500_RS03270	>D500_RS03270	753449	755738	0	0	-	1	1	1
D500_RS03275	>D500_RS03275	755898	757917	0	0	-	1	1	1
D500_RS03280	>D500_RS03280	757946	758195	0	0	-	1	1	1
D500_RS03285	>D500_RS03285	758205	759891	0	0	-	1	1	1
D500_RS03290	>D500_RS03290	760035	762000	2.89735	89.4875	-	2.96249	7.49965	5.23107
D500_RS03295	>thiI	762133	763321	0	0	-	1	1	1
D500_RS03300	>D500_RS03300	763328	765116	0	0	-	1	1	1
D500_RS03305	>rpsD	765370	765997	7.0624	6.65102	+	4.01121	3.93565	3.97343
D500_RS03310	>D500_RS03310	766039	766435	2.39617	7.02052	-	2.76391	4.0037	3.3838
D500_RS03315	>dhaL	766443	767070	1.51337	8.31377	-	2.32962	4.21937	3.27449
D500_RS03320	>D500_RS03320	767268	767559	2.17384	0	-	2.66623	1	1.83312
D500_RS03325	>D500_RS03325	767559	768024	62.5787	207.015	-	6.99047	8.70054	7.84551
D500_RS03330	>ptsP	768102	769824	5.87771	5.65066	-	3.78193	3.7335	3.75771
D500_RS03335	>coaD	769916	770339	0	0	-	1	1	1
D500_RS03340	>D500_RS03340	770348	772322	0.32046	1.40837	-	1.40104	2.26806	1.83455
D500_RS03345	>D500_RS03345	772394	773576	1.33796	34.3988	-	2.22525	6.14563	4.18544
D500_RS03350	>pta	773589	774558	1.63207	96.4724	-	2.3962	7.60692	5.00156
D500_RS03355	>lpdA	774579	776397	2.78367	131.322	-	2.91979	8.04791	5.48385
D500_RS03360	>D500_RS03360	776415	777747	5.46154	176.628	-	3.69188	8.47271	6.0823
D500_RS03365	>D500_RS03365	777775	778765	2.55591	175.162	-	2.83022	8.46076	5.64549
D500_RS03370	>pdhA	778764	779877	9.94637	146.75	-	4.45238	8.20701	6.3297
D500_RS03375	>D500_RS03375	779930	780932	3.78796	76.9945	-	3.25941	7.2853	5.27236
D500_RS03380	>D500_RS03380	780934	782299	40.7823	257.645	-	6.38482	9.01483	7.69983
D500_RS03385	>thrS	783195	785115	0.164737	1.26698	-	1.22	2.18077	1.70039
D500_RS03390	>pyk	785382	786819	13.2064	53.4453	-	4.82847	6.76674	5.79761
D500_RS03395	>pfkA	786887	787868	11.2847	21.9633	-	4.61879	5.52126	5.07002
D500_RS03400	>glpO	788209	789373	20.9233	121.213	+	5.45439	7.93325	6.69382
D500_RS03405	>glpK	789389	790907	12.5018	125.912	+	4.75508	7.98768	6.37138
D500_RS03410	>D500_RS03410	790949	791729	11.3542	93.5619	+	4.62692	7.56319	6.09506
D500_RS03415	>hpt	791771	792344	0	2.42594	-	1	2.7765	1.88825
D500_RS03420	>ruvX	792349	792781	0.732163	20.1109	-	1.79257	5.39991	3.59624
D500_RS03425	>D500_RS03425	792782	793604	0	0	-	1	1	1
D500_RS03430	>eno	793679	795035	35.2216	196.823	-	6.17878	8.62807	7.40342
D500_RS03435	>D500_RS03435	795190	795964	0.408649	2.24493	-	1.49431	2.69819	2.09625
D500_RS03440	>D500_RS03440	796085	796874	0.40088	0.880902	-	1.48633	1.91142	1.69888
D500_RS03445	>typA	797130	798960	8.64192	4.36768	+	4.26932	3.4243	3.84681
D500_RS03450	>rsmB	798963	800223	0	0.551612	-	1	1.63377	1.31688
D500_RS03455	>gmk	800212	801106	1.76898	7.7744	-	2.46936	4.1333	3.30133
D500_RS03460	>rsmD	801108	801666	0	0	-	1	1	1
D500_RS03465	>def	801739	802342	0.524535	1.15262	+	1.60837	2.1061	1.85723
D500_RS03470	>infC	802524	803070	13.3238	7.63771	+	4.84034	4.11065	4.47549
D500_RS03475	>rpmI	803095	803287	42.8315	16.2898	+	6.4539	5.11185	5.78287
D500_RS03480	>rplT	803305	803665	20.2077	4.82661	+	5.40652	3.54266	4.47459
D500_RS03485	>D500_RS03485	804032	805088	2.09665	0.98726	+	2.63071	1.99078	2.31074
D500_RS03490	>D500_RS03490	805087	806080	0.318524	0.349965	+	1.39892	1.43292	1.41592
D500_RS03495	>D500_RS03495	806064	809193	0	0	+	1	1	1
D500_RS03500	>D500_RS03500	809231	810628	0.452819	0.497517	-	1.53886	1.58257	1.56071
D500_RS03505	>D500_RS03505	811092	812052	0	0	-	1	1	1
D500_RS03510	>D500_RS03510	812642	813320	0.466511	1.02512	-	1.55239	2.01801	1.7852
D500_RS03515	>D500_RS03515	813319	813940	1.52799	0.559607	-	2.33799	1.64118	1.98959
D500_RS03520	>D500_RS03520	814249	815605	6.06464	18.9647	+	3.82062	5.31938	4.57
D500_RS03525	>D500_RS03525	815614	816298	0.462419	0	+	1.54836	1	1.27418
D500_RS03530	>pepF	816297	818091	0.52892	4.06791	+	1.61251	3.34139	2.47695
D500_RS03535	>D500_RS03535	818121	818841	0.439298	1.93064	-	1.52537	2.55122	2.03829
D500_RS03540	>D500_RS03540	818864	820469	0	1.73216	-	1	2.45004	1.72502
D500_RS03545	>D500_RS03545	820470	822768	0.275278	2.11715	-	1.35081	2.64023	1.99552
D500_RS03550	>D500_RS03550	822874	823960	0	1.91998	-	1	2.54596	1.77298
D500_RS03555	>D500_RS03555	823961	826511	0	1.49909	-	1	2.3214	1.6607
D500_RS03560	>D500_RS03560	826524	828948	0.391453	3.72748	-	1.47659	3.24107	2.35883
D500_RS03565	>D500_RS03565	828962	829487	0	0	-	1	1	1
D500_RS03570	>D500_RS03570	829550	831413	11.3751	41.2244	-	4.62936	6.4	5.51468
D500_RS03575	>D500_RS03575	831649	833449	1.58147	0.772257	+	2.36819	1.82559	2.09689
D500_RS03580	>D500_RS03580	833570	835370	0.175719	0	+	1.23354	1	1.11677
D500_RS03585	>pgmB	835369	835999	0	0	+	1	1	1
D500_RS03590	>D500_RS03590	836106	837771	0.379933	0.626154	+	1.4646	1.70146	1.58303
D500_RS03595	>D500_RS03595	837798	838680	0	0.394009	-	1	1.47924	1.23962
D500_RS03600	>D500_RS03600	838928	840224	0	0.268145	+	1	1.34272	1.17136
D500_RS03605	>D500_RS03605	840258	840555	9.58468	33.9325	-	4.40391	6.1265	5.2652
D500_RS03610	>D500_RS03610	840547	840820	19.696	34.3697	-	5.37128	6.14444	5.75786
D500_RS03615	>D500_RS03615	841004	842174	0	0.297022	-	1	1.3752	1.1876
D500_RS03620	>D500_RS03620	842337	845442	1.01866	14.6617	-	2.0134	4.96917	3.49128
D500_RS03625	>D500_RS03625	845458	847342	0	6.45597	-	1	3.8984	2.4492
D500_RS03630	>D500_RS03630	847343	849044	0	5.92472	-	1	3.79176	2.39588
D500_RS03635	>D500_RS03635	849058	850066	0	4.13709	-	1	3.36095	2.18048
D500_RS03640	>D500_RS03640	850081	851326	1.77836	8.37387	-	2.47423	4.22864	3.35144
D500_RS03645	>D500_RS03645	851544	852039	0	0.702052	+	1	1.76728	1.38364
D500_RS03650	>alaS	852110	854801	1.52799	8.3941	+	2.33799	4.23175	3.28487
D500_RS03655	>D500_RS03655	854908	855418	1.24037	5.45123	+	2.16374	3.68957	2.92666
D500_RS03660	>D500_RS03660	855814	859330	0	0	-	1	1	1
D500_RS03665	>D500_RS03665	859540	861649	1.04982	0.494332	-	2.03549	1.5795	1.8075
D500_RS03675	>mgtE	862327	863731	0.225281	0	+	1.29311	1	1.14656
D500_RS03680	>trmB	863732	864398	0	0	+	1	1	1
D500_RS03685	>D500_RS03685	864553	865156	0.524535	0.576311	-	1.60837	1.65655	1.63246
D500_RS03690	>D500_RS03690	865621	866182	0	0	-	1	1	1
D500_RS03695	>D500_RS03695	866653	867253	0	0	-	1	1	1
D500_RS03700	>D500_RS03700	868036	868210	0	0	+	1	1	1
D500_RS03705	>hpt	868552	869104	0	0	-	1	1	1
D500_RS03710	>purB	869124	870423	0.243491	3.47783	-	1.3144	3.1628	2.2386
D500_RS03715	>D500_RS03715	870415	871714	4.38283	15.784	-	3.42837	5.06902	4.24869
D500_RS03720	>nrdE	871964	874127	3.65574	11.7285	-	3.21901	4.66998	3.9445
D500_RS03725	>nrdI	874113	874587	16.0149	27.1268	-	5.08873	5.81387	5.4513
D500_RS03730	>nrdF	874595	875615	26.0478	31.6852	-	5.75744	6.03057	5.894
D500_RS03735	>secG	875909	876194	6.65883	10.9742	+	3.93712	4.58185	4.25949
D500_RS03740	>rnr	876230	878345	0.149548	0.32862	+	1.20107	1.40993	1.3055
D500_RS03745	>smpB	878352	878799	0	0	+	1	1	1
D500_RS03750	>D500_RS03750	878798	879284	0	0	+	1	1	1
D500_RS03755	>D500_RS03755	879405	879657	0	0	+	1	1	1
D500_RS03760	>D500_RS03760	879707	882032	19.3178	147.526	+	5.34467	8.21457	6.77962
D500_RS03765	>D500_RS03765	882138	883266	0	0.308081	+	1	1.38745	1.19373
D500_RS03770	>D500_RS03770	883361	884327	6.87597	10.0729	+	3.97746	4.46896	4.22321
D500_RS03775	>D500_RS03775	884549	886079	0	0.227134	-	1	1.29529	1.14765
D500_RS03780	>argF	886081	887077	2.54052	12.9097	-	2.82396	4.79802	3.81099
D500_RS03785	>D500_RS03785	887093	888305	0	0	-	1	1	1
D500_RS03790	>D500_RS03790	888931	889864	11.1873	170.964	-	4.6073	8.42597	6.51663
D500_RS03795	>D500_RS03795	889876	891406	8.88932	98.3492	-	4.30587	7.63444	5.97015
D500_RS03800	>argF	891415	892411	30.1686	198.53	-	5.96202	8.64047	7.30124
D500_RS03805	>mgtA	892685	895514	0.223609	0.368521	-	1.29114	1.45262	1.37188
D500_RS03810	>D500_RS03810	895856	897080	12.6621	15.8994	+	4.77211	5.0789	4.9255
D500_RS03815	>D500_RS03815	897152	897452	0	1.15839	-	1	2.10995	1.55498
D500_RS03820	>atpD	897451	898879	2.21495	10.9511	-	2.68479	4.57907	3.63193
D500_RS03825	>D500_RS03825	898887	899730	0.375201	6.18355	-	1.45964	3.8447	2.65217
D500_RS03830	>atpA	899731	901309	3.40748	13.4337	-	3.13995	4.85137	3.99566
D500_RS03835	>D500_RS03835	901320	901866	0	6.36476	-	1	3.88064	2.44032
D500_RS03840	>atpF	901867	902413	1.15859	5.0918	-	2.11009	3.60687	2.85848
D500_RS03845	>atpE	902442	902748	18.6056	38.6129	-	5.29319	6.3079	5.80054
D500_RS03850	>D500_RS03850	902778	903639	3.67357	5.65066	-	3.22453	3.7335	3.47901
D500_RS03855	>D500_RS03855	903638	904034	0	0	-	1	1	1
D500_RS03860	>upp	904172	904796	24.3303	94.6757	-	5.66279	7.58008	6.62144
D500_RS03865	>D500_RS03865	904894	906136	4.07465	40.8513	-	3.34331	6.3872	4.86525
D500_RS03870	>rpiB	906119	906563	10.6856	47.7443	-	4.54666	6.60716	5.57691
D500_RS03875	>D500_RS03875	906641	906938	0	0	+	1	1	1
D500_RS03880	>D500_RS03880	906946	909112	0.146027	0.641765	-	1.19664	1.71525	1.45594
D500_RS03885	>rpoC	909186	912954	0.419711	4.51918	-	1.5056	3.46445	2.48503
D500_RS03890	>D500_RS03890	912966	916836	0.408649	2.06534	-	1.49431	2.61605	2.05518
D500_RS03895	>D500_RS03895	916825	918001	0	0	-	1	1	1
D500_RS03900	>rplL	918171	918540	12.8575	11.3013	-	4.79259	4.62074	4.70667
D500_RS03905	>rplJ	918608	919106	5.08103	4.18694	-	3.60432	3.37488	3.4896
D500_RS03910	>rplA	919334	920015	31.583	8.67513	-	6.02605	4.27428	5.15016
D500_RS03915	>rplK	920014	920443	63.4063	18.6314	-	7.00913	5.29509	6.15211
D500_RS03920	>D500_RS03920	920637	921516	0	0	-	1	1	1
D500_RS03925	>D500_RS03925	921857	923234	0.229698	0	-	1.2983	1	1.14915
D500_RS03930	>galE	923674	924682	0	1.37903	+	1	2.25037	1.62519
D500_RS03935	>glf	924723	925914	0	1.75071	+	1	2.4598	1.7299
D500_RS03940	>D500_RS03940	926013	926709	0	0	-	1	1	1
D500_RS03945	>D500_RS03945	926701	927685	2.25006	0.353166	-	2.70047	1.43634	2.0684
D500_RS03950	>D500_RS03950	928274	928418	0	0	-	1	1	1
D500_RS03955	>D500_RS03955	928523	928847	0	0	-	1	1	1
D500_RS03960	>D500_RS03960	929218	932305	3.38118	16.0981	+	3.13132	5.09576	4.11354
D500_RS03965	>D500_RS03965	932334	935403	0.92755	9.96461	+	1.94677	4.45478	3.20078
D500_RS03970	>D500_RS03970	935486	936894	0	0.740445	+	1	1.79946	1.39973
D500_RS03975	>D500_RS03975	936969	937542	0.551997	9.09727	+	1.63413	4.33589	2.98501
D500_RS03980	>D500_RS03980	937595	937874	0	0	+	1	1	1
D500_RS03985	>D500_RS03985	937927	938317	4.86607	24.0588	+	3.55239	5.64724	4.59982
D500_RS03990	>D500_RS03990	938472	939881	0	0.49328	+	1	1.57848	1.28924
D500_RS03995	>D500_RS03995	939956	940094	0	2.51823	+	1	2.81485	1.90742
D500_RS04000	>D500_RS04000	940099	940861	0.415085	0.456057	+	1.50089	1.54207	1.52148
D500_RS04005	>D500_RS04005	940915	941380	3.40102	26.9044	+	3.13784	5.80242	4.47013
D500_RS04010	>D500_RS04010	941463	942867	0.450562	0.247518	+	1.53661	1.31906	1.42784
D500_RS04015	>D500_RS04015	942906	943557	0.971719	16.5484	-	1.97945	5.13326	3.55636
D500_RS04020	>D500_RS04020	943819	945115	0	0	-	1	1	1
D500_RS04025	>D500_RS04025	945725	946319	0	0	-	1	1	1
D500_RS04030	>D500_RS04030	946347	946968	0	0	-	1	1	1
D500_RS04035	>D500_RS04035	947105	948332	0.515557	0	+	1.59985	1	1.29992
D500_RS04040	>D500_RS04040	948435	949905	0	0	+	1	1	1
D500_RS04045	>D500_RS04045	949856	950777	0	0	+	1	1	1
D500_RS04050	>D500_RS04050	950829	954015	0	0.327228	-	1	1.40842	1.20421
D500_RS04055	>D500_RS04055	954023	955799	0.356187	0.195673	-	1.43956	1.25782	1.34869
D500_RS04060	>D500_RS04060	955801	958477	1.06377	0.909047	-	2.04528	1.93285	1.98907
D500_RS04065	>D500_RS04065	958638	959550	0	0	-	1	1	1
D500_RS04070	>D500_RS04070	959624	960200	0	0	-	1	1	1
D500_RS04075	>secA	960290	963125	2.56606	5.51612	+	2.83433	3.70401	3.26917
D500_RS04080	>D500_RS04080	963233	963956	0	0.480658	+	1	1.56624	1.28312
D500_RS04085	>D500_RS04085	963939	964710	0	0	+	1	1	1
D500_RS04090	>D500_RS04090	964875	966213	43.9692	63.3736	+	6.49086	7.0084	6.74963
D500_RS04095	>D500_RS04095	966642	968883	18.4893	30.3941	+	5.28461	5.97242	5.62852
D500_RS04100	>D500_RS04100	968933	970067	0	0.306451	-	1	1.38565	1.19283
D500_RS04105	>D500_RS04105	970676	972005	0	0.522973	-	1	1.60689	1.30345
D500_RS04110	>D500_RS04110	971997	973476	0.213857	0	-	1.2796	1	1.1398
D500_RS04115	>D500_RS04115	973483	974494	0	0	-	1	1	1
D500_RS04120	>D500_RS04120	974495	975569	0	0.647143	-	1	1.71997	1.35998
D500_RS04125	>D500_RS04125	975568	978532	0.106712	0.234491	-	1.14628	1.30392	1.2251
D500_RS04130	>D500_RS04130	978540	984432	0	0.530828	-	1	1.61431	1.30716
D500_RS04135	>nusG	984888	985530	7.88273	11.9086	-	4.151	4.69027	4.42063
D500_RS04140	>secE	985547	985880	11.398	5.21795	-	4.63204	3.63644	4.13424
D500_RS04145	>rpmG	985879	986041	19.5243	10.7258	-	5.35926	4.55161	4.95544
D500_RS04150	>rlmB	986101	986836	0	0	-	1	1	1
D500_RS04155	>cysS	986837	988163	0.238533	0	-	1.30863	1	1.15432
D500_RS04160	>D500_RS04160	988171	989098	0.341202	1.49953	-	1.42353	2.32166	1.87259
D500_RS04165	>D500_RS04165	989242	990535	0.978482	5.37534	-	1.98439	3.6725	2.82845
D500_RS04170	>dnaB	990599	991916	2.16147	13.9851	-	2.66059	4.90545	3.78302
D500_RS04175	>rplI	991918	992362	0.712375	2.34808	-	1.776	2.74333	2.25967
D500_RS04180	>pth	992485	993046	0	0.619457	-	1	1.69551	1.34776
D500_RS04185	>D500_RS04185	993058	993379	0.985341	1.0826	-	1.98939	2.05839	2.02389
D500_RS04190	>D500_RS04190	993468	994506	32.9092	99.4337	-	6.08361	7.6501	6.86685
D500_RS04195	>D500_RS04195	995303	996065	0	0	-	1	1	1
D500_RS04200	>D500_RS04200	996482	997463	0.967261	5.3137	+	1.97619	3.65848	2.81734
D500_RS04205	>D500_RS04205	997521	998145	0	0	+	1	1	1
D500_RS04210	>D500_RS04210	998551	998959	0	0	+	1	1	1
D500_RS04215	>D500_RS04215	1000249	1001653	0.225281	0.742555	-	1.29311	1.8012	1.54716
D500_RS04220	>D500_RS04220	1001844	1003272	17.0551	86.3922	+	5.17433	7.44943	6.31188
D500_RS04225	>D500_RS04225	1003584	1004535	16.297	86.6048	+	5.11245	7.45294	6.28269
D500_RS04230	>D500_RS04230	1004617	1007272	0.119132	0	+	1.16238	1	1.08119
D500_RS04235	>D500_RS04235	1007329	1008871	0.20512	1.12683	+	1.26918	2.08871	1.67894
D500_RS04240	>D500_RS04240	1008842	1009523	0.464456	1.53091	+	1.55036	2.33965	1.94501
D500_RS04245	>D500_RS04245	1009667	1011239	0.40241	0.884264	+	1.48791	1.914	1.70095
D500_RS04250	>pgsA	1011341	1011938	0	0.582103	+	1	1.66184	1.33092
D500_RS04255	>rsmG	1011937	1012636	0	0.497161	+	1	1.58223	1.29111
D500_RS04260	>D500_RS04260	1012637	1012841	0	1.70351	+	1	2.43483	1.71742
D500_RS04265	>ychF	1012858	1013953	0.288853	4.44312	+	1.36609	3.44443	2.40526
D500_RS04270	>D500_RS04270	1013924	1014632	0.446744	0.490841	+	1.53281	1.57613	1.55447
D500_RS04275	>D500_RS04275	1014698	1016468	0.178697	0.785346	+	1.23719	1.8362	1.5367
D500_RS04280	>D500_RS04280	1016535	1017947	0	1.23058	+	1	2.15742	1.57871
D500_RS04285	>D500_RS04285	1018064	1019900	0	0	+	1	1	1
D500_RS04290	>D500_RS04290	1019917	1021129	0	0	+	1	1	1
D500_RS04295	>D500_RS04295	1021115	1021946	0	0.41819	+	1	1.50405	1.25203
D500_RS04300	>D500_RS04300	1021947	1022832	0	0.785346	+	1	1.8362	1.4181
D500_RS04305	>D500_RS04305	1022957	1024829	0	0	+	1	1	1
D500_RS04310	>D500_RS04310	1024830	1025535	0	0.49293	+	1	1.57815	1.28907
D500_RS04315	>D500_RS04315	1025512	1026877	0	0	+	1	1	1
D500_RS04320	>D500_RS04320	1026863	1027697	0	0	+	1	1	1
D500_RS04325	>D500_RS04325	1027683	1028553	0	0	+	1	1	1
D500_RS04335	>D500_RS04330	1030049	1032026	6.39948	5.0976	-	3.88742	3.60824	3.74783
D500_RS04340	>D500_RS04335	1032210	1033026	0	0	+	1	1	1
D500_RS04345	>D500_RS04340	1033057	1034425	0	0	-	1	1	1
D500_RS04350	>D500_RS04345	1034803	1036516	3.69287	21.0984	+	3.23047	5.46587	4.34817
D500_RS04355	>D500_RS04350	1036515	1037025	0	0	+	1	1	1
D500_RS04360	>D500_RS04355	1037024	1037744	0	0	+	1	1	1
D500_RS04365	>D500_RS04360	1037733	1037964	0	0	+	1	1	1
D500_RS04370	>D500_RS04365	1038018	1039650	0.193808	1.49057	+	1.25557	2.31648	1.78602
D500_RS04375	>D500_RS04370	1039805	1040915	0	0.313077	+	1	1.39295	1.19648
D500_RS04380	>D500_RS04375	1041069	1041537	2.70337	0	+	2.88884	1	1.94442
D500_RS04385	>D500_RS04380	1041798	1042749	0	0	+	1	1	1
D500_RS04390	>holA	1042752	1044249	1.05643	6.03568	+	2.04014	3.81469	2.92741
D500_RS04400	>D500_RS04395	1044618	1045416	0.792718	0.435483	+	1.84215	1.52154	1.68184
D500_RS04405	>D500_RS04400	1045417	1045684	0	0	+	1	1	1
D500_RS04410	>D500_RS04405	1045749	1047636	6.36947	6.9982	-	3.88156	3.99967	3.94062
D500_RS04415	>mnmG	1047787	1049353	2.22174	6.21356	-	2.68784	3.85071	3.26928
D500_RS04420	>D500_RS04415	1049372	1050716	0.941352	1.55141	-	1.95706	2.35129	2.15418
D500_RS04425	>D500_RS04420	1050933	1051434	0	0	+	1	1	1
D500_RS04430	>D500_RS04425	1051626	1052952	2.86239	1.31039	+	2.94949	2.20814	2.57882
D500_RS04435	>D500_RS04430	1053187	1054405	0	0	+	1	1	1
D500_RS04440	>D500_RS04435	1054588	1055761	0	0	+	1	1	1
D500_RS04445	>D500_RS04440	1055963	1057169	0	0.288156	+	1	1.36531	1.18265
D500_RS04450	>D500_RS04445	1057185	1059453	0.13946	1.22581	-	1.18835	2.15433	1.67134
D500_RS04455	>D500_RS04450	1059462	1061724	0.279659	1.07542	-	1.35576	2.05341	1.70458
D500_RS04460	>D500_RS04455	1061970	1064223	0	0.154246	-	1	1.20695	1.10348
D500_RS04465	>D500_RS04460	1064246	1066106	0.170051	0.186836	-	1.22657	1.24712	1.23685
D500_RS04470	>D500_RS04465	1066143	1066491	0	0	-	1	1	1
D500_RS04475	>D500_RS04470	1066879	1067476	0	0	+	1	1	1
D500_RS04480	>D500_RS04475	1067541	1069782	1.27026	1.24057	-	2.18286	2.16387	2.17336
D500_RS04485	>D500_RS04480	1069783	1070821	3.9613	1.67397	-	3.31072	2.41898	2.86485
D500_RS04490	>D500_RS04485	1071077	1071671	0	0.585043	+	1	1.66452	1.33226
D500_RS04495	>D500_RS04490	1072037	1072754	0	0	-	1	1	1
D500_RS04500	>D500_RS04495	1072753	1073551	0	0	-	1	1	1
D500_RS04505	>D500_RS04500	1073629	1074820	13.013	11.3796	-	4.80869	4.62989	4.71929
D500_RS04510	>yidC	1074837	1075167	1.91694	0	-	2.54445	1	1.77223
D500_RS04515	>rnpA	1075173	1075308	30.458	33.4645	-	5.97535	6.10704	6.0412
D500_RS04520	>rpmH	1028933	1029896	17.7361	58.8214	+	5.22775	6.90259	6.06517

## Sheet: ReadMe
Suppl. File 1. Transcriptomic analysis of Mycoplasma feriruminatoris for the determination of promoter strength. Culture conditions, RNA extraction and data analysis have all been described in the Methods section. In this table, we include the Accession number and ID of each gene if available. The position in the genome as well as the strand are also included. For quantification, the Transcript p…
