# Supplementary material for: Developing a platform for secretion of biomolecules in Mycoplasma feriruminatoris
Source: Microb Cell Fact. 2024 Apr 30;23:124. doi: 10.1186/s12934-024-02392-3 (PMC11059754; doi:10.1186/s12934-024-02392-3)
Supplement: Supplementary file 2 — Supplementary Material 2 [file 12934_2024_2392_MOESM2_ESM.xlsx]

## Sheet: Sheet1
			Proteome		Secretome		Proteome + Secretome
			001	002	001	002	001	002
Accession	ID	Signal Peptide	Abundance: F1: Sample	Abundance: F2: Sample	Abundance: F3: Sample	Abundance: F4: Sample	Abundance	Abundance	Average	log10(Average)
D500_RS00005	>dnaA	None	6.06571e+07	51382860			6.06571e+07	51382860	5.602e+07	7.74834
D500_RS00010	>D500_RS00010	None	4.08445e+08	3.5422e+08			4.08445e+08	3.5422e+08	3.81333e+08	8.5813
D500_RS00015	>rnmV	None	17956758	6.55775e+06			17956758	6.55775e+06	1.22573e+07	7.08839
D500_RS00020	>rsmA	None	4.47901e+06	2.14722e+07			4.47901e+06	2.14722e+07	1.29756e+07	7.11313
D500_RS00025	>D500_RS00025	None	157692221	1.66181e+08			157692221	1.66181e+08	1.61937e+08	8.20934
D500_RS00030	>gyrB	None	2.39424e+08	2.30922e+08			2.39424e+08	2.30922e+08	2.35173e+08	8.37139
D500_RS00035	>gyrA	None	2.6476e+08	2.54732e+08			2.6476e+08	2.54732e+08	2.59746e+08	8.41455
D500_RS00040	>D500_RS00040	None	1.01914e+08	9.35982e+07			1.01914e+08	9.35982e+07	9.77562e+07	7.99014
D500_RS00045	>D500_RS00045	None	529092592	5.17786e+08			529092592	5.17786e+08	5.23439e+08	8.71887
D500_RS00050	>D500_RS00050	None	1.44473e+09	1.30262e+09			1.44473e+09	1.30262e+09	1373675134	9.13788
D500_RS00055	>D500_RS00055	Lipobox	5.67915e+08	5.01416e+08	5.66283e+06	5.74196e+07	5.73578e+08	5.58835e+08	566206421	8.75297
D500_RS00060	>metG	None	3.23666e+08	2.94244e+08			3.23666e+08	2.94244e+08	308955130	8.4899
D500_RS00065	>D500_RS00065	Lipobox	5.8478e+07	4.80925e+07			5.8478e+07	4.80925e+07	53285274	7.72661
D500_RS00090	>D500_RS00090	None	3.0583e+07	13872883			3.0583e+07	13872883	2.22279e+07	7.3469
D500_RS00095	>D500_RS00095	None		2818420			0	2818420	1409210	6.14898
D500_RS00100	>srlD	None					0	0	0	#NUM!
D500_RS00105	>D500_RS00105	None					0	0	0	#NUM!
D500_RS00110	>rpsR	None	18058588	232252841			18058588	232252841	1.25156e+08	8.09745
D500_RS00115	>D500_RS00115	None	2.03468e+08	1.30603e+08			2.03468e+08	1.30603e+08	167035452	8.22281
D500_RS00120	>rpsF	None	9.29108e+08	845734720			9.29108e+08	845734720	8.87421e+08	8.94813
D500_RS00125	>D500_RS00125	None	6.772e+06				6.772e+06	0	3.386e+06	6.52969
D500_RS00130	>D500_RS00130	None	8.46889e+09	8.8772e+09			8.46889e+09	8.8772e+09	8.67304e+09	9.93817
D500_RS00135	>D500_RS00135	None	5.56458e+08	5.04384e+08			5.56458e+08	5.04384e+08	5.30421e+08	8.72462
D500_RS00140	>D500_RS00140	None	61256292	57159842			61256292	57159842	59208067	7.77238
D500_RS00150	>D500_RS00150	None	23288844	1.38928e+07			23288844	1.38928e+07	1.85908e+07	7.2693
D500_RS00155	>D500_RS00155	None	8.2845e+06	2.28101e+07			8.2845e+06	2.28101e+07	1.55473e+07	7.19165
D500_RS00160	>D500_RS00160	None	7.11923e+08	7.0282e+08			7.11923e+08	7.0282e+08	7.07371e+08	8.84965
D500_RS00165	>D500_RS00165	None	3.05235e+07	6.5266e+06			3.05235e+07	6.5266e+06	1.85251e+07	7.26776
D500_RS00170	>D500_RS00170	Lipobox	1.1154e+07	13822540			1.1154e+07	13822540	1.24883e+07	7.0965
D500_RS00175	>D500_RS00175	None					0	0	0	#NUM!
D500_RS00180	>ftsH	None	5.76666e+08	6.25433e+08			5.76666e+08	6.25433e+08	6.0105e+08	8.77891
D500_RS00185	>D500_RS00185	None	5762467	6240957			5762467	6240957	6001712	6.77828
D500_RS00190	>tilS	None	1.6475e+07	13715910			1.6475e+07	13715910	1.50955e+07	7.17885
D500_RS00195	>D500_RS00195	None	1.04422e+08	97187088			1.04422e+08	97187088	1.00805e+08	8.00348
D500_RS00200	>D500_RS00200	None	19864658	2.7586e+07			19864658	2.7586e+07	2.37253e+07	7.37521
D500_RS00205	>D500_RS00205	None	6.61825e+07	21349816			6.61825e+07	21349816	4.37661e+07	7.64114
D500_RS00210	>tmk	None	252557792	265447184			252557792	265447184	259002488	8.4133
D500_RS00215	>recR	None	172390932	2.16561e+07			172390932	2.16561e+07	9.70235e+07	7.98688
D500_RS00220	>dnaX	None	3.1784e+08	3.16243e+08			3.1784e+08	3.16243e+08	3.17041e+08	8.50112
D500_RS00235	>D500_RS00235	None	516949684	6.14803e+08			516949684	6.14803e+08	5.65876e+08	8.75272
D500_RS00250	>D500_RS00250	Lipobox	3.62286e+07	2.90895e+07	3.20475e+06	8.32545e+06	3.94334e+07	3.7415e+07	38424178	7.5846
D500_RS00255	>D500_RS00255	None	1.50962e+09	1361166519			1.50962e+09	1361166519	1.4354e+09	9.15697
D500_RS00260	>D500_RS00260	None	194794992	2.0404e+08			194794992	2.0404e+08	1.99417e+08	8.29976
D500_RS00270	>ald	None	7.80943e+08	6.30547e+08			7.80943e+08	6.30547e+08	705745112	8.84865
D500_RS00280	>serS	None	547878768	5.22518e+08			547878768	5.22518e+08	5.35198e+08	8.72851
D500_RS00285	>D500_RS00285	None	4.20517e+08	2.39294e+08			4.20517e+08	2.39294e+08	3.29906e+08	8.51839
D500_RS00290	>dusB	None	85420752	69798768			85420752	69798768	77609760	7.88992
D500_RS00295	>lysS	None	5.52942e+08	551266231			5.52942e+08	551266231	5.52104e+08	8.74202
D500_RS00300	>trxA	None	3.218e+09	2.55164e+09			3.218e+09	2.55164e+09	2.88482e+09	9.46012
D500_RS00305	>D500_RS00305	None	1152736224	9.42858e+08			1152736224	9.42858e+08	1.0478e+09	9.02028
D500_RS00340	>D500_RS00340	None	4.51629e+07	6.24044e+07			4.51629e+07	6.24044e+07	5.37837e+07	7.73065
D500_RS00345	>phnC	None	1.51227e+08	151776448			1.51227e+08	151776448	1.51502e+08	8.18042
D500_RS00350	>D500_RS00350	Lipobox	1.28127e+09	1309674272			1.28127e+09	1309674272	1.29547e+09	9.11243
D500_RS00355	>asnS	None	1788683136	1636771328			1788683136	1636771328	1712727232	9.23369
D500_RS00360	>D500_RS00360	None	207124348	2.43487e+08			207124348	2.43487e+08	2.25306e+08	8.35277
D500_RS00365	>D500_RS00365	None	2.33259e+07	3.28174e+07			2.33259e+07	3.28174e+07	2.80716e+07	7.44827
D500_RS00370	>tsaD	None	5.32645e+07	4.92312e+07			5.32645e+07	4.92312e+07	51247850	7.70968
D500_RS00375	>D500_RS00375	None	584580200	5.48231e+08			584580200	5.48231e+08	5.66405e+08	8.75313
D500_RS00380	>mnmE	None	1.04761e+08	102504480			1.04761e+08	102504480	1.03633e+08	8.0155
D500_RS00385	>rpsT	None	1881928992	1595278576			1881928992	1595278576	1738603784	9.2402
D500_RS00390	>whiA	None	13425375	12069816			13425375	12069816	1.27476e+07	7.10543
D500_RS00395	>D500_RS00395	None	36343530	3.98537e+07			36343530	3.98537e+07	3.80986e+07	7.58091
D500_RS00400	>trxB	None	2.71259e+08	2.38436e+08			2.71259e+08	2.38436e+08	254847688	8.40628
D500_RS00405	>D500_RS00405	None	3852433	9.11363e+06			3852433	9.11363e+06	6.48303e+06	6.81178
D500_RS00410	>hprK	None	3.23913e+08	3.2135e+08			3.23913e+08	3.2135e+08	3.22632e+08	8.50871
D500_RS00420	>D500_RS00420	None	14583312	14061980			14583312	14061980	14322646	7.15602
D500_RS00425	>uvrA	None	8.53563e+07	5.80551e+07			8.53563e+07	5.80551e+07	7.17057e+07	7.85555
D500_RS00430	>uvrB	None	5.92192e+07	9651318			5.92192e+07	9651318	3.44353e+07	7.537
D500_RS00450	>D500_RS00450	None	1.82994e+07	1.27759e+07			1.82994e+07	1.27759e+07	1.55376e+07	7.19139
D500_RS00455	>D500_RS00455	None		3.57562e+06			0	3.57562e+06	1.78781e+06	6.25232
D500_RS00460	>D500_RS00460	None	4.52675e+07	4.96854e+07			4.52675e+07	4.96854e+07	4.74764e+07	7.67648
D500_RS00465	>D500_RS00465	None	1.46874e+07	1.11004e+07			1.46874e+07	1.11004e+07	1.28939e+07	7.11038
D500_RS00470	>coaE	None	1.13183e+07	1.01484e+07			1.13183e+07	1.01484e+07	1.07334e+07	7.03074
D500_RS00475	>D500_RS00475	None	17163538				17163538	0	8581769	6.93358
D500_RS00480	>xseB	None	165217440	159433872			165217440	159433872	162325656	8.21039
D500_RS00485	>xseA	None	51465736	4.05644e+07			51465736	4.05644e+07	4.6015e+07	7.6629
D500_RS00490	>nusB	None	4.64074e+07	4.68647e+07			4.64074e+07	4.68647e+07	4.66361e+07	7.66872
D500_RS00495	>D500_RS00495	Lipobox	1.76138e+08	138605844			1.76138e+08	138605844	1.57372e+08	8.19693
D500_RS00500	>D500_RS00500	None	1.76113e+08	1.28237e+08			1.76113e+08	1.28237e+08	1.52175e+08	8.18234
D500_RS00505	>D500_RS00505	None	1.87419e+07	6.57211e+06			1.87419e+07	6.57211e+06	1.2657e+07	7.10233
D500_RS00515	>D500_RS00515	Signal Peptide + C-terminal Membrane Anchor	1.74515e+07	2.72864e+06			1.74515e+07	2.72864e+06	1.00901e+07	7.00389
D500_RS00520	>D500_RS00520	None	20904232	21267576			20904232	21267576	21085904	7.32399
D500_RS00525	>D500_RS00525	None	6969018	4760669			6969018	4760669	5.86484e+06	6.76826
D500_RS00530	>D500_RS00530	None	7.00154e+07	5.84374e+07			7.00154e+07	5.84374e+07	6.42264e+07	7.80771
D500_RS00535	>D500_RS00535	None	42203732	2.54405e+07			42203732	2.54405e+07	3.38221e+07	7.5292
D500_RS00540	>plsY	None	64520852	3.8177e+07			64520852	3.8177e+07	5.13489e+07	7.71053
D500_RS00545	>D500_RS00545	None	116697072	1.05811e+08			116697072	1.05811e+08	1.11254e+08	8.04631
D500_RS00550	>D500_RS00550	None	2.51821e+08	2.23074e+08			2.51821e+08	2.23074e+08	237447308	8.37557
D500_RS00555	>ilvA	None	2.62441e+08	264837216			2.62441e+08	264837216	2.63639e+08	8.42101
D500_RS00560	>D500_RS00560	None	17783745	15515525			17783745	15515525	16649635	7.2214
D500_RS00565	>D500_RS00565	None	19429748	17478686			19429748	17478686	18454217	7.2661
D500_RS00570	>D500_RS00570	Lipobox			13220998	26077702	13220998	26077702	19649350	7.29335
D500_RS00580	>D500_RS00580	None	7.25413e+07	69840806			7.25413e+07	69840806	7.1191e+07	7.85243
D500_RS00585	>D500_RS00585	None	2.34417e+08	211309168			2.34417e+08	211309168	2.22863e+08	8.34804
D500_RS00590	>D500_RS00590	None	74773235	6.83779e+07			74773235	6.83779e+07	7.15756e+07	7.85476
D500_RS00595	>gltX	None	2.07128e+08	2.73339e+08			2.07128e+08	2.73339e+08	240233304	8.38063
D500_RS00600	>D500_RS00600	None	3.72065e+07	30500597			3.72065e+07	30500597	3.38535e+07	7.5296
D500_RS00605	>rpoE	None	5.39005e+07	6.12494e+07			5.39005e+07	6.12494e+07	57574948	7.76023
D500_RS00610	>D500_RS00610	None	1.62505e+09	1.48445e+09			1.62505e+09	1.48445e+09	1.55475e+09	9.19166
D500_RS00625	>fba	None	2759690549	2.58085e+09			2759690549	2.58085e+09	2.67027e+09	9.42656
D500_RS00630	>D500_RS00630	None	24397752	2.60282e+07			24397752	2.60282e+07	2.5213e+07	7.40162
D500_RS00635	>D500_RS00635	None	5.26034e+07	5.9592e+07			5.26034e+07	5.9592e+07	5.60977e+07	7.74895
D500_RS00640	>D500_RS00640	None	4.04205e+08	383210784			4.04205e+08	383210784	3.93708e+08	8.59517
D500_RS00645	>rpmE	None	1.95374e+08	2.04807e+08			1.95374e+08	2.04807e+08	2.0009e+08	8.30123
D500_RS00650	>D500_RS00650	None	3.2685e+07	44566110			3.2685e+07	44566110	3.86256e+07	7.58687
D500_RS00655	>D500_RS00655	None	443707632	287246480			443707632	287246480	365477056	8.56286
D500_RS00660	>D500_RS00660	None	133048986	1.19464e+08			133048986	1.19464e+08	1.26256e+08	8.10125
D500_RS00665	>prfA	None	4.73601e+08	3.54653e+08			4.73601e+08	3.54653e+08	4.14127e+08	8.61713
D500_RS00670	>prmC	None	12421900	11899512			12421900	11899512	12160706	7.08496
D500_RS00675	>D500_RS00675	None	20490288	19853637			20490288	19853637	2.0172e+07	7.30475
D500_RS00680	>D500_RS00680	None	3.99501e+07	7.94608e+07			3.99501e+07	7.94608e+07	59705466	7.77601
D500_RS00685	>D500_RS00685	None	3.00701e+08	1.91234e+08			3.00701e+08	1.91234e+08	2.45968e+08	8.39088
D500_RS00690	>D500_RS00690	None	7.92448e+06				7.92448e+06	0	3.96224e+06	6.59794
D500_RS00695	>cls	None	32594920	23194356			32594920	23194356	27894638	7.44552
D500_RS00700	>rpsL	None	1.44986e+09	1.23649e+09			1.44986e+09	1.23649e+09	1.34317e+09	9.12813
D500_RS00705	>rpsG	None	1.22849e+09	8.82299e+08			1.22849e+09	8.82299e+08	1.0554e+09	9.02342
D500_RS00710	>fusA	None	856668712	1.34676e+09			856668712	1.34676e+09	1.10171e+09	9.04207
D500_RS00715	>tuf	None	1.36298e+10	1.32406e+10			1.36298e+10	1.32406e+10	1.34352e+10	10.1282
D500_RS00720	>D500_RS00720	None	3.98239e+08	4.32567e+08			3.98239e+08	4.32567e+08	415403232	8.61847
D500_RS00725	>D500_RS00725	None	3.95461e+08	379161416			3.95461e+08	379161416	3.87311e+08	8.58806
D500_RS00730	>D500_RS00730	None	4.19071e+09	4.32775e+09			4.19071e+09	4.32775e+09	4259229769	9.62933
D500_RS00735	>D500_RS00735	None	1.37363e+09	1.00083e+09			1.37363e+09	1.00083e+09	1187232897	9.07454
D500_RS00740	>D500_RS00740	None	5.6485e+08	5.23064e+08			5.6485e+08	5.23064e+08	543957312	8.73556
D500_RS00745	>deoC	None	299877723	2.72704e+08			299877723	2.72704e+08	2.86291e+08	8.45681
D500_RS00750	>D500_RS00750	None	3.00166e+07	8.01224e+06			3.00166e+07	8.01224e+06	1.90144e+07	7.27908
D500_RS00760	>gpmI	None	206413344	165755928			206413344	165755928	186084636	8.26971
D500_RS00765	>D500_RS00765	None	2.36783e+07	18848358			2.36783e+07	18848358	2.12633e+07	7.32763
D500_RS00770	>tpiA	None	357583642	3.10896e+08			357583642	3.10896e+08	3.3424e+08	8.52406
D500_RS00775	>nagB	None	1.72077e+08	1.85472e+08			1.72077e+08	1.85472e+08	178774478	8.25231
D500_RS00825	>D500_RS00825	None	3.09048e+07	2.79371e+07			3.09048e+07	2.79371e+07	2.9421e+07	7.46866
D500_RS00845	>D500_RS00845	None	4.68237e+07	5.88741e+07			4.68237e+07	5.88741e+07	5.28489e+07	7.72304
D500_RS00850	>D500_RS00850	None	27334677	30784719			27334677	30784719	29059698	7.46329
D500_RS00855	>D500_RS00855	None	5.28057e+07	82369368			5.28057e+07	82369368	6.75875e+07	7.82987
D500_RS00860	>D500_RS00860	Lipobox	4.57066e+09	4.43495e+09			4.57066e+09	4.43495e+09	4.5028e+09	9.65348
D500_RS00865	>D500_RS00865	None	85000047	4.14082e+07			85000047	4.14082e+07	6.32041e+07	7.80075
D500_RS00870	>D500_RS00870	None					0	0	0	#NUM!
D500_RS00910	>D500_RS00910	None	9716779	14530255			9716779	14530255	12123517	7.08363
D500_RS00915	>D500_RS00915	Lipobox	196203552	1.94172e+08			196203552	1.94172e+08	1.95188e+08	8.29045
D500_RS00920	>D500_RS00920	Lipobox	3.03075e+08	3.16482e+08			3.03075e+08	3.16482e+08	309778368	8.49105
D500_RS00925	>msrB	None	3.85619e+09	4.96286e+09			3.85619e+09	4.96286e+09	4.40952e+09	9.64439
D500_RS00930	>D500_RS00930	Lipobox	1.07499e+08	1.36914e+08			1.07499e+08	1.36914e+08	122206490	8.08709
D500_RS00935	>D500_RS00935	Lipobox	2.35489e+07	7.39653e+06			2.35489e+07	7.39653e+06	1.54727e+07	7.18957
D500_RS00940	>D500_RS00940	None	1.733e+08	1.30895e+08			1.733e+08	1.30895e+08	1.52098e+08	8.18212
D500_RS00945	>D500_RS00945	None					0	0	0	#NUM!
D500_RS00950	>D500_RS00950	None	231885656	2.02018e+08			231885656	2.02018e+08	2.16952e+08	8.33636
D500_RS00955	>D500_RS00955	None	1.19727e+09	1.02882e+09			1.19727e+09	1.02882e+09	1.11305e+09	9.04651
D500_RS00960	>D500_RS00960	None	30774301	9905313			30774301	9905313	20339807	7.30835
D500_RS00965	>D500_RS00965	None	7.72008e+06	3138346			7.72008e+06	3138346	5.42921e+06	6.73474
D500_RS00970	>D500_RS00970	None	14393189	12941483			14393189	12941483	13667336	7.13568
D500_RS00975	>ligA	None	77398064	1.30974e+08			77398064	1.30974e+08	1.04186e+08	8.01781
D500_RS00980	>gatC	None	5.90842e+07	76810588			5.90842e+07	76810588	6.79474e+07	7.83217
D500_RS00985	>D500_RS00985	None	2.5687e+08	205833780			2.5687e+08	205833780	2.31352e+08	8.36427
D500_RS00990	>gatB	None	1.87795e+08	2.40191e+08			1.87795e+08	2.40191e+08	213993318	8.3304
D500_RS00995	>D500_RS00995	None	6.75546e+08	3.96985e+08			6.75546e+08	3.96985e+08	5.36265e+08	8.72938
D500_RS01000	>D500_RS01000	None	4.72836e+06	5.06004e+06			4.72836e+06	5.06004e+06	4894198	6.68968
D500_RS01005	>D500_RS01005	None	29701994	3.37758e+07			29701994	3.37758e+07	3.17389e+07	7.50159
D500_RS01010	>D500_RS01010	None	3.50462e+07	4.91043e+07			3.50462e+07	4.91043e+07	4.20753e+07	7.62403
D500_RS01015	>D500_RS01015	Lipobox	6.56219e+07	4.41516e+07			6.56219e+07	4.41516e+07	54886728	7.73947
D500_RS01040	>D500_RS01040	None	363426944	141190240			363426944	141190240	252308592	8.40193
D500_RS01050	>dhaK	None	1.2215e+09	1318527696			1.2215e+09	1318527696	1.27002e+09	9.10381
D500_RS01055	>rpsJ	None	8.07465e+08	4.39464e+08			8.07465e+08	4.39464e+08	623464736	8.79481
D500_RS01060	>rplC	None	9.25873e+08	7.45655e+08			9.25873e+08	7.45655e+08	8.35764e+08	8.92208
D500_RS01065	>rplD	None	8.01082e+08	3.28597e+08			8.01082e+08	3.28597e+08	5.64839e+08	8.75192
D500_RS01070	>rplW	None	6.96696e+08	4.0077e+08			6.96696e+08	4.0077e+08	5.48733e+08	8.73936
D500_RS01075	>rplB	None	9.91143e+08	1.05886e+09			9.91143e+08	1.05886e+09	1.025e+09	9.01072
D500_RS01080	>rpsS	None	1.02316e+09	1.11725e+09			1.02316e+09	1.11725e+09	1.0702e+09	9.02947
D500_RS01085	>rplV	None	5.86147e+08	1.39113e+08			5.86147e+08	1.39113e+08	3.6263e+08	8.55946
D500_RS01090	>rpsC	None	1.2875e+09	1244984740			1.2875e+09	1244984740	1.26624e+09	9.10252
D500_RS01095	>rplP	None	2.20098e+08	2.0191e+08			2.20098e+08	2.0191e+08	2.11004e+08	8.32429
D500_RS01100	>rpmC	None	8.57756e+08	1.08396e+09			8.57756e+08	1.08396e+09	9.7086e+08	8.98716
D500_RS01105	>rpsQ	None	7.22302e+08	6.44427e+08			7.22302e+08	6.44427e+08	6.83364e+08	8.83465
D500_RS01110	>rplN	None	4.2502e+08	337144960			4.2502e+08	337144960	3.81083e+08	8.58102
D500_RS01115	>rplX	None	1.05574e+09	9.5966e+08			1.05574e+09	9.5966e+08	1.0077e+09	9.00333
D500_RS01120	>rplE	None	9.12313e+08	7.35083e+08			9.12313e+08	7.35083e+08	823697631	8.91577
D500_RS01125	>D500_RS01125	None	465086272	205769696			465086272	205769696	335427984	8.5256
D500_RS01130	>rpsH	None	2.73063e+08	2.32484e+08			2.73063e+08	2.32484e+08	252773272	8.40273
D500_RS01135	>rplF	None	5.93297e+08	1.57914e+08			5.93297e+08	1.57914e+08	3.75606e+08	8.57473
D500_RS01140	>rplR	None	3.0293e+08	4.73635e+08			3.0293e+08	4.73635e+08	3.88282e+08	8.58915
D500_RS01145	>rpsE	None	1250706304	1.5335e+09			1250706304	1.5335e+09	1.3921e+09	9.14367
D500_RS01150	>rplO	None	1.16986e+09	1031537944			1.16986e+09	1031537944	1.1007e+09	9.04167
D500_RS01155	>secY	None	3.85599e+07	7.63223e+07			3.85599e+07	7.63223e+07	5.74411e+07	7.75922
D500_RS01160	>D500_RS01160	None	3.89467e+08	3.68221e+08			3.89467e+08	3.68221e+08	3.78844e+08	8.57846
D500_RS01165	>map	None	298358093	9.97048e+07			298358093	9.97048e+07	1.99031e+08	8.29892
D500_RS01170	>infA	None	198669214	177205108			198669214	177205108	187937161	8.27401
D500_RS01175	>rpmJ	None	507396032	416695136			507396032	416695136	462045584	8.66468
D500_RS01180	>rpsM	None	3.07267e+08	3.3074e+08			3.07267e+08	3.3074e+08	319003463	8.5038
D500_RS01185	>rpsK	None	498366966	5.38242e+08			498366966	5.38242e+08	5.18305e+08	8.71459
D500_RS01190	>D500_RS01190	None	7.97902e+08	7.59349e+08			7.97902e+08	7.59349e+08	7.78626e+08	8.89133
D500_RS01195	>rplQ	None	7.44298e+08	710242232			7.44298e+08	710242232	7.2727e+08	8.8617
D500_RS01200	>D500_RS01200	None	1.89335e+08	192124388			1.89335e+08	192124388	1.9073e+08	8.28042
D500_RS01205	>D500_RS01205	None	1.58332e+08	1.44394e+08			1.58332e+08	1.44394e+08	1.51363e+08	8.18002
D500_RS01210	>D500_RS01210	None	2.91372e+07	6.23383e+07			2.91372e+07	6.23383e+07	45737750	7.66027
D500_RS01215	>D500_RS01215	None	9.71957e+06	5.09699e+06			9.71957e+06	5.09699e+06	7.40828e+06	6.86972
D500_RS01220	>D500_RS01220	None	2.72002e+07	2.30951e+07			2.72002e+07	2.30951e+07	2.51477e+07	7.4005
D500_RS01225	>D500_RS01225	Lipobox	2.29117e+07	3.92097e+07			2.29117e+07	3.92097e+07	3.10607e+07	7.49221
D500_RS01230	>rplM	None	9.20999e+08	8.47599e+08			9.20999e+08	8.47599e+08	8.84299e+08	8.9466
D500_RS01235	>rpsI	None	1.16063e+09	1.00168e+09			1.16063e+09	1.00168e+09	1.08116e+09	9.03389
D500_RS01240	>D500_RS01240	Lipobox	9.58031e+07	5.32763e+07			9.58031e+07	5.32763e+07	7.45397e+07	7.87239
D500_RS01250	>leuS	None	193447172	1.8621e+08			193447172	1.8621e+08	1.89829e+08	8.27836
D500_RS01255	>D500_RS01255	None	2.13824e+08	1.95019e+08			2.13824e+08	1.95019e+08	2.04422e+08	8.31053
D500_RS01260	>D500_RS01260	Signal Peptide	75341471	40057312			75341471	40057312	5.76994e+07	7.76117
D500_RS01275	>D500_RS01275	None		4686811			0	4686811	2.34341e+06	6.36985
D500_RS01280	>ptcA	None	5.0946e+07	4.4576e+07			5.0946e+07	4.4576e+07	47760982	7.67907
D500_RS01290	>aguA	None	6.93024e+07	7.15151e+07			6.93024e+07	7.15151e+07	70408763	7.84763
D500_RS01295	>arcC	None	156462144	140183936			156462144	140183936	148323040	8.17121
D500_RS01315	>D500_RS01315	None		338540320			0	338540320	169270160	8.22858
D500_RS01320	>D500_RS01320	None	2.63331e+07	2.95675e+07			2.63331e+07	2.95675e+07	2.79503e+07	7.44639
D500_RS01335	>D500_RS01335	None	2.2756e+08	121035360			2.2756e+08	121035360	1.74298e+08	8.24129
D500_RS01340	>D500_RS01340	None	2.29417e+08	1.62796e+08			2.29417e+08	1.62796e+08	1.96107e+08	8.29249
D500_RS01345	>D500_RS01345	None	1.65987e+08	2.00689e+08			1.65987e+08	2.00689e+08	1.83338e+08	8.26325
D500_RS01350	>D500_RS01350	None	4.64644e+07	2.17087e+08			4.64644e+07	2.17087e+08	1.31776e+08	8.11984
D500_RS01355	>tyrS	None	1.04259e+08	7.3039e+07			1.04259e+08	7.3039e+07	8.86491e+07	7.94767
D500_RS01360	>D500_RS01360	None	36632796	5.25779e+07			36632796	5.25779e+07	4.46053e+07	7.64939
D500_RS01365	>polA	None	71540736	42499556			71540736	42499556	57020146	7.75603
D500_RS01370	>mutM	None	82467976	48693056			82467976	48693056	65580516	7.81677
D500_RS01380	>D500_RS01380	None	40179490	3.51053e+07			40179490	3.51053e+07	3.76424e+07	7.57568
D500_RS01385	>gap	None	8.42622e+09	7.39196e+09			8.42622e+09	7.39196e+09	7.90909e+09	9.89813
D500_RS01390	>D500_RS01390	None	3.80365e+09	4.03582e+09			3.80365e+09	4.03582e+09	3.91974e+09	9.59326
D500_RS01395	>D500_RS01395	None	520418152	5.44184e+08			520418152	5.44184e+08	5.32301e+08	8.72616
D500_RS01400	>D500_RS01400	None	1.45389e+08	132444002			1.45389e+08	132444002	1.38917e+08	8.14275
D500_RS01405	>D500_RS01405	None	2.70457e+07	3.11203e+07			2.70457e+07	3.11203e+07	2.9083e+07	7.46364
D500_RS01410	>D500_RS01410	None	149076528	83514504			149076528	83514504	116295516	8.06556
D500_RS01415	>D500_RS01415	Lipobox	1329312				1329312	0	664656	5.8226
D500_RS01425	>D500_RS01425	None	9.66309e+07	6.24788e+07			9.66309e+07	6.24788e+07	7.95548e+07	7.90067
D500_RS01435	>D500_RS01435	None	1.92388e+08	115429424			1.92388e+08	115429424	1.53909e+08	8.18726
D500_RS01445	>D500_RS01445	None	2.29119e+08	1.45119e+08			2.29119e+08	1.45119e+08	1.87119e+08	8.27212
D500_RS01450	>D500_RS01450	None	3.73429e+06	2.23733e+06			3.73429e+06	2.23733e+06	2.98581e+06	6.47506
D500_RS01455	>D500_RS01455	None	8786176	9656878			8786176	9656878	9221527	6.9648
D500_RS01460	>D500_RS01460	None	4.15819e+06	7.07814e+06			4.15819e+06	7.07814e+06	5.61817e+06	6.74959
D500_RS01465	>D500_RS01465	None					0	0	0	#NUM!
D500_RS01470	>D500_RS01470	None	6.5181e+07	4.38106e+07			6.5181e+07	4.38106e+07	54495792	7.73636
D500_RS01475	>D500_RS01475	None	1.08013e+07	5547274			1.08013e+07	5547274	8.17429e+06	6.91245
D500_RS01480	>D500_RS01480	None	12415398	8508273			12415398	8508273	1.04618e+07	7.01961
D500_RS01485	>D500_RS01485	None	3.88787e+08	2.38961e+08			3.88787e+08	2.38961e+08	3.13874e+08	8.49676
D500_RS01490	>D500_RS01490	None		9422438			0	9422438	4711219	6.67313
D500_RS01495	>D500_RS01495	None	59535704	74262960			59535704	74262960	66899332	7.82542
D500_RS01500	>D500_RS01500	None	12560704	21585583			12560704	21585583	1.70731e+07	7.23231
D500_RS01505	>D500_RS01505	None					0	0	0	#NUM!
D500_RS01510	>D500_RS01510	None	2.63418e+07	22610314			2.63418e+07	22610314	2.44761e+07	7.38874
D500_RS01515	>D500_RS01515	None	1.60952e+08	1.48915e+08			1.60952e+08	1.48915e+08	1.54934e+08	8.19015
D500_RS01525	>D500_RS01525	None	6.3216e+07	7.63477e+07			6.3216e+07	7.63477e+07	6.97819e+07	7.84374
D500_RS01530	>D500_RS01530	Lipobox	3.87342e+08	3.38944e+08			3.87342e+08	3.38944e+08	3.63143e+08	8.56008
D500_RS01535	>D500_RS01535	Signal Peptide					0	0	0	#NUM!
D500_RS01540	>D500_RS01540	Lipobox	3.06128e+08	3.00182e+08			3.06128e+08	3.00182e+08	3.03155e+08	8.48166
D500_RS01545	>D500_RS01545	Signal Peptide	8.84242e+07	8.03989e+07		3.6916e+06	8.84242e+07	8.40905e+07	8.62573e+07	7.9358
D500_RS01550	>D500_RS01550	Lipobox	2.21093e+08	281709677			2.21093e+08	281709677	2.51401e+08	8.40037
D500_RS01555	>D500_RS01555	None	4.20953e+07	4.98605e+07			4.20953e+07	4.98605e+07	4.59779e+07	7.66255
D500_RS01560	>D500_RS01560	None	5.7762e+08	556234648			5.7762e+08	556234648	5.66927e+08	8.75353
D500_RS01565	>D500_RS01565	None	1.63453e+08	9.02762e+07			1.63453e+08	9.02762e+07	1.26864e+08	8.10334
D500_RS01570	>D500_RS01570	None	1.14891e+08	1.07109e+08			1.14891e+08	1.07109e+08	111000048	8.04532
D500_RS01575	>D500_RS01575	Signal Peptide	3.10793e+08	197259136			3.10793e+08	197259136	2.54026e+08	8.40488
D500_RS01580	>D500_RS01580	None	6.5936e+08	1.01656e+09			6.5936e+08	1.01656e+09	8.3796e+08	8.92322
D500_RS01585	>D500_RS01585	None	1.26613e+09	1.11967e+09			1.26613e+09	1.11967e+09	1.1929e+09	9.0766
D500_RS01590	>D500_RS01590	Lipobox	1411337280	1.49867e+09		9.54547e+06	1411337280	1.50822e+09	1.45978e+09	9.16429
D500_RS01595	>D500_RS01595	Lipobox	1.72483e+08	2.14865e+08			1.72483e+08	2.14865e+08	1.93674e+08	8.28707
D500_RS01715	>rdgB	None	3.45497e+07	19534398			3.45497e+07	19534398	2.7042e+07	7.43204
D500_RS01720	>D500_RS01720	None	43944413	36844583			43944413	36844583	40394498	7.60632
D500_RS01725	>D500_RS01725	None	7.40326e+07	6.16313e+07			7.40326e+07	6.16313e+07	6.7832e+07	7.83143
D500_RS01730	>D500_RS01730	None	4.29448e+08	2.15612e+08			4.29448e+08	2.15612e+08	3.2253e+08	8.50857
D500_RS01735	>hrcA	None	1.64861e+08	137960464			1.64861e+08	137960464	1.51411e+08	8.18016
D500_RS01740	>D500_RS01740	None	258387132	1.49507e+08			258387132	1.49507e+08	2.03947e+08	8.30952
D500_RS01745	>dnaK	None	1320108048	930314201			1320108048	930314201	1.12521e+09	9.05123
D500_RS01750	>dnaJ	None	1.07941e+08	8.38781e+07			1.07941e+08	8.38781e+07	9.59095e+07	7.98186
D500_RS01755	>rpsB	None	9.92638e+08	8.97202e+08			9.92638e+08	8.97202e+08	9.4492e+08	8.9754
D500_RS01760	>tsf	None	1.62222e+09	1.71842e+09			1.62222e+09	1.71842e+09	1670320153	9.2228
D500_RS01765	>D500_RS01765	None	6.73164e+07	6.46459e+07			6.73164e+07	6.46459e+07	6.59811e+07	7.81942
D500_RS01770	>pyrH	None	1.75238e+08	154668144			1.75238e+08	154668144	1.64953e+08	8.21736
D500_RS01775	>frr	None	2242209152	2.23576e+09			2242209152	2.23576e+09	2.23898e+09	9.35005
D500_RS01780	>argS	None	2.42797e+08	2.18931e+08			2.42797e+08	2.18931e+08	2.30864e+08	8.36336
D500_RS01800	>D500_RS01800	None	47785342	47939542			47785342	47939542	47862442	7.67999
D500_RS01805	>D500_RS01805	None	1.17034e+07	2104445			1.17034e+07	2104445	6.90391e+06	6.8391
D500_RS01810	>pheS	None	1.9415e+08	1.84884e+08			1.9415e+08	1.84884e+08	1.89517e+08	8.27765
D500_RS01815	>pheT	None	1.91461e+08	1.42054e+08			1.91461e+08	1.42054e+08	1.66758e+08	8.22209
D500_RS01820	>D500_RS01820	None	74983328	75185040			74983328	75185040	75084184	7.87555
D500_RS01835	>rsmH	None	6.11776e+07	5.7844e+07			6.11776e+07	5.7844e+07	59510807	7.7746
D500_RS01840	>D500_RS01840	None	3.03313e+07	4.47971e+07			3.03313e+07	4.47971e+07	3.75642e+07	7.57477
D500_RS01845	>ftsZ	None	5.74137e+09	4.9073e+09			5.74137e+09	4.9073e+09	5.32434e+09	9.72627
D500_RS01850	>D500_RS01850	None	1.75105e+09	1.83007e+09			1.75105e+09	1.83007e+09	1.79056e+09	9.25299
D500_RS01855	>D500_RS01855	None	5.00643e+07	24697782			5.00643e+07	24697782	3.7381e+07	7.57265
D500_RS01860	>ileS	None	299177690	318669584			299177690	318669584	308923637	8.48985
D500_RS01870	>D500_RS01870	None	6.27221e+07	5.74104e+07			6.27221e+07	5.74104e+07	60066256	7.77863
D500_RS01875	>D500_RS01875	None	98210392	8.63379e+07			98210392	8.63379e+07	9.22741e+07	7.96508
D500_RS01880	>D500_RS01880	None	1.09035e+08	1.03845e+08			1.09035e+08	1.03845e+08	1.0644e+08	8.0271
D500_RS01885	>D500_RS01885	None		3.98895e+06			0	3.98895e+06	1.99447e+06	6.29983
D500_RS01900	>D500_RS01900	None	1.16214e+08	7.79186e+07			1.16214e+08	7.79186e+07	9.70662e+07	7.98707
D500_RS01905	>D500_RS01905	None	1.92495e+07	1.75392e+07			1.92495e+07	1.75392e+07	1.83943e+07	7.26468
D500_RS01935	>D500_RS01935	Lipobox	3.49793e+08	2.91435e+08			3.49793e+08	2.91435e+08	3.20614e+08	8.50598
D500_RS01945	>rsmI	None	3.14848e+07	5.23798e+07			3.14848e+07	5.23798e+07	41932341	7.62255
D500_RS01955	>rplU	None	1429773440	1185551616			1429773440	1185551616	1307662528	9.1165
D500_RS01960	>D500_RS01960	None	60471444	64036104			60471444	64036104	62253774	7.79417
D500_RS01965	>rpmA	None	5.40327e+08	4.45493e+08			5.40327e+08	4.45493e+08	4.9291e+08	8.69277
D500_RS01970	>D500_RS01970	None	2.69729e+08	2.78997e+08			2.69729e+08	2.78997e+08	2.74363e+08	8.43833
D500_RS01975	>D500_RS01975	None					0	0	0	#NUM!
D500_RS01980	>D500_RS01980	None	17875996	10224577			17875996	10224577	1.40503e+07	7.14769
D500_RS01985	>D500_RS01985	None	8744676	1.98195e+06			8744676	1.98195e+06	5.36331e+06	6.72943
D500_RS01990	>D500_RS01990	None	58420916	84200076			58420916	84200076	71310496	7.85315
D500_RS01995	>D500_RS01995	None	8.07337e+08	5.41321e+08			8.07337e+08	5.41321e+08	674328892	8.82887
D500_RS02005	>udk	None	3.43057e+07	3.32159e+07			3.43057e+07	3.32159e+07	3.37608e+07	7.52841
D500_RS02010	>D500_RS02010	None	5.23921e+06	3.05807e+06			5.23921e+06	3.05807e+06	4148638	6.61791
D500_RS02015	>yqeH	None	3.7238e+07	2.80648e+07			3.7238e+07	2.80648e+07	32651403	7.5139
D500_RS02020	>D500_RS02020	None	1.56588e+07	14468986			1.56588e+07	14468986	1.50639e+07	7.17794
D500_RS02025	>D500_RS02025	None	111339288	4.42409e+07			111339288	4.42409e+07	7.77901e+07	7.89092
D500_RS02030	>D500_RS02030	None	6.35698e+08	6.07019e+08			6.35698e+08	6.07019e+08	6.21358e+08	8.79334
D500_RS02045	>rpsU	None	1428316470	1358598422			1428316470	1358598422	1393457446	9.14409
D500_RS02065	>D500_RS02065	None	1.65827e+07	1.1956e+07			1.65827e+07	1.1956e+07	1.42693e+07	7.1544
D500_RS02075	>D500_RS02075	None	8.61606e+07	7.41699e+07			8.61606e+07	7.41699e+07	8.01653e+07	7.90399
D500_RS02080	>D500_RS02080	None	1.09997e+09	1.07231e+09			1.09997e+09	1.07231e+09	1.08614e+09	9.03589
D500_RS02085	>D500_RS02085	None	2.54734e+07	2.55654e+07			2.54734e+07	2.55654e+07	25519427	7.40687
D500_RS02095	>D500_RS02095	None					0	0	0	#NUM!
D500_RS02100	>nagA	None	8.04315e+07	41068120			8.04315e+07	41068120	6.07498e+07	7.78354
D500_RS02105	>ldh	None	1.68206e+10	1.41491e+10			1.68206e+10	1.41491e+10	1.54849e+10	10.1899
D500_RS02110	>D500_RS02110	None	4.99687e+06				4.99687e+06	0	2.49844e+06	6.39767
D500_RS02115	>D500_RS02115	None	2.3534e+07	1.74725e+07			2.3534e+07	1.74725e+07	2.05033e+07	7.31182
D500_RS02120	>D500_RS02120	Lipobox		2.25734e+08	4.42552e+07	1.70366e+08	4.42552e+07	396099984	2.20178e+08	8.34277
D500_RS02130	>D500_RS02130	None	121112812	1.05166e+08			121112812	1.05166e+08	1.13139e+08	8.05361
D500_RS02135	>D500_RS02135	None	4.88904e+07	5.46929e+07			4.88904e+07	5.46929e+07	5.17917e+07	7.71426
D500_RS02140	>D500_RS02140	None	3.36519e+08	3.36154e+08			3.36519e+08	3.36154e+08	3.36337e+08	8.52677
D500_RS02145	>D500_RS02145	None	1.7442e+09	1.64469e+09			1.7442e+09	1.64469e+09	1.69444e+09	9.22903
D500_RS02150	>D500_RS02150	None	48818753	38889591			48818753	38889591	43854172	7.64201
D500_RS02155	>D500_RS02155	None	1824625955	1.61456e+09			1824625955	1.61456e+09	1.71959e+09	9.23543
D500_RS02160	>D500_RS02160	None	152198248	1.58521e+08			152198248	1.58521e+08	1.55359e+08	8.19134
D500_RS02180	>D500_RS02180	Lipobox	3042023146	2.29675e+09		5.73935e+06	3042023146	2.30249e+09	2.67226e+09	9.42688
D500_RS02195	>D500_RS02195	None	112416680	2.1343e+08			112416680	2.1343e+08	1.62923e+08	8.21198
D500_RS02200	>D500_RS02200	None	2.44918e+07	5.31738e+07			2.44918e+07	5.31738e+07	3.88328e+07	7.5892
D500_RS02205	>D500_RS02205	None	1.0554e+07	8.72401e+06			1.0554e+07	8.72401e+06	9.639e+06	6.98403
D500_RS02210	>D500_RS02210	None	1.14965e+07	3.39304e+07			1.14965e+07	3.39304e+07	2.27135e+07	7.35628
D500_RS02215	>D500_RS02215	None					0	0	0	#NUM!
D500_RS02225	>parC	None	146750770	7.62127e+07			146750770	7.62127e+07	1.11482e+08	8.0472
D500_RS02230	>D500_RS02230	None	2.81007e+08	248610104			2.81007e+08	248610104	2.64809e+08	8.42293
D500_RS02235	>D500_RS02235	None	4.56674e+07	45739678			4.56674e+07	45739678	4.57035e+07	7.65995
D500_RS02240	>D500_RS02240	None	47968304	4.4541e+07			47968304	4.4541e+07	4.62547e+07	7.66516
D500_RS02245	>gnd	None	5.134e+07	29071202			5.134e+07	29071202	4.02056e+07	7.60429
D500_RS02250	>D500_RS02250	None	3832659030	3.96137e+09			3832659030	3.96137e+09	3.89701e+09	9.59073
D500_RS02255	>D500_RS02255	None	1.86375e+08	1.37506e+08			1.86375e+08	1.37506e+08	1.61941e+08	8.20936
D500_RS02260	>D500_RS02260	None	69553024	7.6424e+07			69553024	7.6424e+07	7.29885e+07	7.86325
D500_RS02280	>D500_RS02280	None	6.77969e+08	6.20299e+08			6.77969e+08	6.20299e+08	6.49134e+08	8.81233
D500_RS02285	>D500_RS02285	None	4.39844e+08	4.40374e+08			4.39844e+08	4.40374e+08	440109100	8.64356
D500_RS02290	>D500_RS02290	None	2.12867e+07	6390987			2.12867e+07	6390987	1.38389e+07	7.1411
D500_RS02295	>D500_RS02295	None	6.35209e+07	3.65293e+07			6.35209e+07	3.65293e+07	5.00251e+07	7.69919
D500_RS02300	>D500_RS02300	None	1.05308e+08	9.44705e+07			1.05308e+08	9.44705e+07	9.98891e+07	7.99952
D500_RS02305	>D500_RS02305	Lipobox	4.57432e+08	2.59356e+08			4.57432e+08	2.59356e+08	3.58394e+08	8.55436
D500_RS02310	>D500_RS02310	Lipobox	4.82808e+08	391186344			4.82808e+08	391186344	4.36997e+08	8.64048
D500_RS02315	>D500_RS02315	None	2.31071e+08	1.89984e+08			2.31071e+08	1.89984e+08	2.10528e+08	8.32331
D500_RS02320	>D500_RS02320	None	326189074	285634352			326189074	285634352	305911713	8.4856
D500_RS02325	>D500_RS02325	None	6.61849e+06	1.78662e+06			6.61849e+06	1.78662e+06	4.20255e+06	6.62351
D500_RS02330	>D500_RS02330	None	29735662	28346902			29735662	28346902	29041282	7.46302
D500_RS02335	>trmFO	None	127054265	6.58572e+07			127054265	6.58572e+07	9.64557e+07	7.98433
D500_RS02340	>D500_RS02340	None	2.39556e+08	2.598e+08			2.39556e+08	2.598e+08	2.49678e+08	8.39738
D500_RS02345	>metK	None	1.73136e+08	160793767			1.73136e+08	160793767	1.66965e+08	8.22263
D500_RS02350	>D500_RS02350	None	2.28077e+08	2.09978e+08			2.28077e+08	2.09978e+08	219027498	8.3405
D500_RS02355	>D500_RS02355	None					0	0	0	#NUM!
D500_RS02360	>ftsY	None	249035280	250308672			249035280	250308672	249671976	8.39737
D500_RS02365	>phoU	None	2.00552e+08	196753088			2.00552e+08	196753088	1.98652e+08	8.29809
D500_RS02370	>pstB	None	4.32917e+07	56312102			4.32917e+07	56312102	4.98019e+07	7.69725
D500_RS02375	>pstA	None	12530437	1.56314e+07			12530437	1.56314e+07	1.40809e+07	7.14863
D500_RS02380	>ptsS	None	5.95604e+07	5.97291e+07			5.95604e+07	5.97291e+07	5.96448e+07	7.77557
D500_RS02385	>D500_RS02385	None	7014555	8250578			7014555	8250578	7.63257e+06	6.88267
D500_RS02395	>rpmB	None	30553552	32509096			30553552	32509096	31531324	7.49874
D500_RS02400	>D500_RS02400	None	1.10058e+07	8.90298e+06			1.10058e+07	8.90298e+06	9.95441e+06	6.99802
D500_RS02405	>D500_RS02405	None	1.05423e+08	1.48269e+08			1.05423e+08	1.48269e+08	1.26846e+08	8.10328
D500_RS02410	>plsX	None	7.69138e+08	6.14914e+08			7.69138e+08	6.14914e+08	692025888	8.84012
D500_RS02415	>rnc	None	5.2669e+07	4.99208e+07			5.2669e+07	4.99208e+07	51294897	7.71007
D500_RS02425	>D500_RS02425	None	5.4327e+07	4.50132e+07			5.4327e+07	4.50132e+07	49670147	7.6961
D500_RS02435	>D500_RS02435	None	2.19766e+08	2.78562e+08			2.19766e+08	2.78562e+08	2.49164e+08	8.39649
D500_RS02440	>D500_RS02440	None	164834536	1.32281e+08			164834536	1.32281e+08	1.48558e+08	8.17189
D500_RS02445	>D500_RS02445	None	5.40139e+08	444423712			5.40139e+08	444423712	4.92281e+08	8.69221
D500_RS02450	>D500_RS02450	None	2.38424e+08	2.47729e+08			2.38424e+08	2.47729e+08	243076908	8.38574
D500_RS02455	>D500_RS02455	None	1.64381e+07	1.90948e+07			1.64381e+07	1.90948e+07	1.77665e+07	7.2496
D500_RS02460	>D500_RS02460	None	7.08819e+07	1.06244e+08			7.08819e+07	1.06244e+08	8.85632e+07	7.94725
D500_RS02465	>D500_RS02465	None	21519407	5.83367e+06			21519407	5.83367e+06	1.36765e+07	7.13598
D500_RS02470	>D500_RS02470	None	1.28165e+07	1.67502e+07			1.28165e+07	1.67502e+07	1.47834e+07	7.16977
D500_RS02475	>D500_RS02475	None	3.60383e+08	3.6385e+08			3.60383e+08	3.6385e+08	3.62117e+08	8.55885
D500_RS02480	>dnaG	None	5.36692e+07	55679541			5.36692e+07	55679541	5.46744e+07	7.73778
D500_RS02485	>D500_RS02485	None	3.2076e+08	3.5689e+08			3.2076e+08	3.5689e+08	3.38825e+08	8.52998
D500_RS02495	>era	None	1.54066e+08	1.5637e+08			1.54066e+08	1.5637e+08	1.55218e+08	8.19094
D500_RS02500	>ybeY	None	7.94062e+07	104039092			7.94062e+07	104039092	9.17227e+07	7.96248
D500_RS02510	>D500_RS02510	None	2.44306e+08	2.52793e+08			2.44306e+08	2.52793e+08	248549559	8.39541
D500_RS02515	>D500_RS02515	None	6.06486e+07	52487152			6.06486e+07	52487152	5.65679e+07	7.75257
D500_RS02520	>D500_RS02520	Lipobox	6.99389e+07	3.53088e+07			6.99389e+07	3.53088e+07	52623852	7.72118
D500_RS02525	>D500_RS02525	Lipobox					0	0	0	#NUM!
D500_RS02530	>D500_RS02530	None	48252156				48252156	0	24126078	7.38249
D500_RS02535	>lon	None	7.4472e+08	7.35794e+08			7.4472e+08	7.35794e+08	740257024	8.86938
D500_RS02540	>tig	None	1.98548e+09	1.96945e+09			1.98548e+09	1.96945e+09	1.97746e+09	9.29611
D500_RS02545	>D500_RS02545	None	1.94819e+08	1.83003e+08			1.94819e+08	1.83003e+08	1.88911e+08	8.27626
D500_RS02550	>efp	None	9.45674e+08	904537754			9.45674e+08	904537754	9.25106e+08	8.96619
D500_RS02555	>fmt	None	1.43175e+08	1.01127e+08			1.43175e+08	1.01127e+08	122150820	8.0869
D500_RS02560	>D500_RS02560	None	3.66994e+07	1.88211e+07			3.66994e+07	1.88211e+07	27760252	7.44342
D500_RS02565	>D500_RS02565	None	4.108e+07	4.47709e+07			4.108e+07	4.47709e+07	4.29255e+07	7.63272
D500_RS02570	>mnmA	None	5.84978e+07	9.05641e+07			5.84978e+07	9.05641e+07	74530924	7.87234
D500_RS02580	>D500_RS02580	Lipobox	16249097	11449848			16249097	11449848	1.38495e+07	7.14143
D500_RS02585	>D500_RS02585	Lipobox	52954884	6.02718e+07			52954884	6.02718e+07	5.66134e+07	7.75292
D500_RS02590	>D500_RS02590	Lipobox		5.25066e+06			0	5.25066e+06	2.62533e+06	6.41918
D500_RS02595	>D500_RS02595	None	6.68064e+07	6.26561e+07			6.68064e+07	6.26561e+07	6.47312e+07	7.81111
D500_RS02600	>mtnN	None	1.96447e+07	1.17322e+07			1.96447e+07	1.17322e+07	1.56885e+07	7.19558
D500_RS02605	>D500_RS02605	None	79998688	4.33409e+07			79998688	4.33409e+07	6.16698e+07	7.79007
D500_RS02610	>D500_RS02610	None	35699620	38030624			35699620	38030624	36865122	7.56662
D500_RS02615	>nadE	None	4.27392e+08	403267104			4.27392e+08	403267104	4.15329e+08	8.61839
D500_RS02620	>obgE	None	362379552	2.41166e+08			362379552	2.41166e+08	3.01773e+08	8.47968
D500_RS02630	>D500_RS02630	None	6.0129e+06	1.24501e+07			6.0129e+06	1.24501e+07	9.2315e+06	6.96527
D500_RS02640	>D500_RS02640	None	8404821	2.38893e+07			8404821	2.38893e+07	1.61471e+07	7.20809
D500_RS02645	>D500_RS02645	None	7.40943e+07	7.63249e+07			7.40943e+07	7.63249e+07	7.52096e+07	7.87627
D500_RS02650	>D500_RS02650	None	64906380	6.63379e+07			64906380	6.63379e+07	6.56221e+07	7.81705
D500_RS02665	>D500_RS02665	None	12254393	13483926			12254393	13483926	1.28692e+07	7.10955
D500_RS02670	>ylqF	None	1.6472e+08	1.32132e+08			1.6472e+08	1.32132e+08	148426310	8.17151
D500_RS02675	>rplS	None	1071974246	1002665531			1071974246	1002665531	1.03732e+09	9.01591
D500_RS02680	>trmD	None	3600956	3.55714e+06			3600956	3.55714e+06	3.57905e+06	6.55377
D500_RS02685	>D500_RS02685	None	6550706	6.17127e+06			6550706	6.17127e+06	6.36099e+06	6.80352
D500_RS02690	>rpsP	None	12712051	8794461			12712051	8794461	10753256	7.03154
D500_RS02695	>D500_RS02695	None	1.45845e+07	4.8074e+07			1.45845e+07	4.8074e+07	31329245	7.49595
D500_RS02700	>ffh	None	2.33315e+08	133095124			2.33315e+08	133095124	1.83205e+08	8.26294
D500_RS02705	>rny	None	4.17339e+07	6.81476e+07			4.17339e+07	6.81476e+07	5.49407e+07	7.73989
D500_RS02710	>recA	None	5.42632e+06	2.80844e+06			5.42632e+06	2.80844e+06	4.11738e+06	6.61462
D500_RS02715	>D500_RS02715	None	5.87152e+06				5.87152e+06	0	2.93576e+06	6.46772
D500_RS02725	>D500_RS02725	Lipobox	3.34099e+07	3.28497e+07			3.34099e+07	3.28497e+07	3.31298e+07	7.52022
D500_RS02730	>D500_RS02730	Lipobox	8.43106e+07	59463992			8.43106e+07	59463992	7.18873e+07	7.85665
D500_RS02735	>D500_RS02735	None	1492597050	8.95169e+08			1492597050	8.95169e+08	1.19388e+09	9.07696
D500_RS02745	>D500_RS02745	None	25007004	24838990			25007004	24838990	24922997	7.3966
D500_RS02750	>D500_RS02750	None	4901306032	3.30466e+09			4901306032	3.30466e+09	4.10298e+09	9.6131
D500_RS02755	>D500_RS02755	None	7.79494e+06				7.79494e+06	0	3.89747e+06	6.59078
D500_RS02760	>der	None	8.1715e+07	2.05284e+07			8.1715e+07	2.05284e+07	5.11217e+07	7.70861
D500_RS02765	>cmk	None	204102712	4.43992e+07			204102712	4.43992e+07	1.24251e+08	8.0943
D500_RS02770	>D500_RS02770	None	1.30902e+07	1.53596e+07			1.30902e+07	1.53596e+07	1.42249e+07	7.15305
D500_RS02775	>D500_RS02775	None	4.33246e+07	53594526			4.33246e+07	53594526	4.84596e+07	7.68538
D500_RS02780	>D500_RS02780	None	1.99008e+09	1.90311e+09			1.99008e+09	1.90311e+09	1.94659e+09	9.28928
D500_RS02790	>D500_RS02790	Lipobox	1.38857e+07	3841292			1.38857e+07	3841292	8.8635e+06	6.94761
D500_RS02795	>D500_RS02795	Lipobox	9.21685e+07	1.05776e+08			9.21685e+07	1.05776e+08	9.89721e+07	7.99551
D500_RS02810	>D500_RS02810	Lipobox	504220616	5.20283e+08			504220616	5.20283e+08	5.12252e+08	8.70948
D500_RS02815	>D500_RS02815	None					0	0	0	#NUM!
D500_RS02820	>D500_RS02820	None	5.7726e+07	5.76886e+07			5.7726e+07	5.76886e+07	5.77073e+07	7.76123
D500_RS02825	>D500_RS02825	None	8.49861e+07	74668452			8.49861e+07	74668452	7.98273e+07	7.90215
D500_RS02850	>D500_RS02850	None	3.61012e+06				3.61012e+06	0	1.80506e+06	6.25649
D500_RS02855	>D500_RS02855	None	3.46961e+08	3.57391e+08			3.46961e+08	3.57391e+08	352175720	8.54676
D500_RS02860	>D500_RS02860	None	343920960	2.15003e+08			343920960	2.15003e+08	2.79462e+08	8.44632
D500_RS02865	>D500_RS02865	None	6.12284e+07	9.93049e+07			6.12284e+07	9.93049e+07	8.02667e+07	7.90454
D500_RS02870	>scpB	None	66381808	120066412			66381808	120066412	93224110	7.96953
D500_RS02875	>D500_RS02875	None	36390056	31108602			36390056	31108602	33749329	7.52827
D500_RS02880	>D500_RS02880	None	2.66413e+07	10417764			2.66413e+07	10417764	1.85296e+07	7.26786
D500_RS02885	>D500_RS02885	None	23800680	23893092			23800680	23893092	23846886	7.37743
D500_RS02890	>D500_RS02890	None					0	0	0	#NUM!
D500_RS02900	>D500_RS02900	None	1.11256e+07	1.215e+07			1.11256e+07	1.215e+07	1.16378e+07	7.06587
D500_RS02905	>D500_RS02905	Lipobox	1.63686e+06	1.27175e+06	7.73342e+06	23338526	9.37028e+06	2.46103e+07	1.69903e+07	7.2302
D500_RS02920	>tkt	None	587781432	4.13258e+08			587781432	4.13258e+08	5.0052e+08	8.69942
D500_RS02925	>D500_RS02925	None		263430080			0	263430080	131715040	8.11964
D500_RS02930	>D500_RS02930	None	20472313	26523259			20472313	26523259	23497786	7.37103
D500_RS02935	>trmFO	None	1.95655e+07	11015442			1.95655e+07	11015442	1.52904e+07	7.18442
D500_RS02940	>D500_RS02940	None	2.9086e+07	24778640			2.9086e+07	24778640	2.69323e+07	7.43027
D500_RS02945	>D500_RS02945	None	3.44814e+07	33068968			3.44814e+07	33068968	3.37752e+07	7.5286
D500_RS02950	>trpS	None	1.69823e+08	8.99717e+07			1.69823e+08	8.99717e+07	1.29897e+08	8.1136
D500_RS02955	>D500_RS02955	None	2.16471e+09	2160483008			2.16471e+09	2160483008	2.1626e+09	9.33498
D500_RS02960	>D500_RS02960	None	34684736	23513284			34684736	23513284	29099010	7.46388
D500_RS02965	>D500_RS02965	None	7.35795e+07	1.34338e+08			7.35795e+07	1.34338e+08	1.03959e+08	8.01686
D500_RS02970	>D500_RS02970	None	105970200	1.0246e+08			105970200	1.0246e+08	1.04215e+08	8.01793
D500_RS02990	>D500_RS02990	None					0	0	0	#NUM!
D500_RS02995	>rimP	None	1.05769e+08	75200476			1.05769e+08	75200476	9.04847e+07	7.95658
D500_RS03000	>nusA	None	702722990	6.78223e+08			702722990	6.78223e+08	6.90473e+08	8.83915
D500_RS03005	>D500_RS03005	None	28465296	1.27056e+07			28465296	1.27056e+07	2.05854e+07	7.31356
D500_RS03010	>D500_RS03010	None	9492606				9492606	0	4746303	6.67636
D500_RS03015	>infB	None	1.53082e+09	3.92169e+08			1.53082e+09	3.92169e+08	9.61496e+08	8.98295
D500_RS03020	>D500_RS03020	None					0	0	0	#NUM!
D500_RS03030	>rpsO	None	773904592	199367968			773904592	199367968	486636280	8.6872
D500_RS03035	>D500_RS03035	Lipobox					0	0	0	#NUM!
D500_RS03045	>D500_RS03045	None	7.20204e+07	6.60064e+07			7.20204e+07	6.60064e+07	6.90134e+07	7.83893
D500_RS03050	>truB	None	7447682	8.40513e+06			7447682	8.40513e+06	7.92641e+06	6.89908
D500_RS03055	>rbfA	None	2848606080	2.67861e+09			2848606080	2.67861e+09	2.76361e+09	9.44148
D500_RS03060	>hisS	None	2.23918e+08	3.2276e+08			2.23918e+08	3.2276e+08	273339204	8.4367
D500_RS03065	>aspS	None	5.89428e+08	7.24376e+08			5.89428e+08	7.24376e+08	6.56902e+08	8.8175
D500_RS03075	>lepA	None	9.67198e+07	1.47537e+08			9.67198e+07	1.47537e+08	1.22128e+08	8.08682
D500_RS03080	>D500_RS03080	None	7.02885e+06	9591999			7.02885e+06	9591999	8.31042e+06	6.91962
D500_RS03085	>D500_RS03085	None	4.34829e+07	2.72957e+07			4.34829e+07	2.72957e+07	3.53893e+07	7.54887
D500_RS03090	>proS	None	371633764	3.2741e+08			371633764	3.2741e+08	3.49522e+08	8.54347
D500_RS03095	>D500_RS03095	None	1.12509e+07	5929628			1.12509e+07	5929628	8.59025e+06	6.93401
D500_RS03110	>D500_RS03110	None	3.34076e+08	4.09043e+08			3.34076e+08	4.09043e+08	3.71559e+08	8.57003
D500_RS03135	>tsaB	None	6.83348e+07	5.77922e+07			6.83348e+07	5.77922e+07	63063468	7.79978
D500_RS03140	>tsaE	None	1.16111e+08	8.96411e+07			1.16111e+08	8.96411e+07	1.02876e+08	8.01231
D500_RS03155	>D500_RS03155	None	14088799	4.77639e+06			14088799	4.77639e+06	9.4326e+06	6.97463
D500_RS03160	>rsgA	None	2.68604e+07	1.92943e+07			2.68604e+07	1.92943e+07	23077312	7.36319
D500_RS03165	>rpe	None	2.72166e+08	182072992			2.72166e+08	182072992	2.2712e+08	8.35625
D500_RS03170	>D500_RS03170	None	149614720	147372144			149614720	147372144	148493432	8.17171
D500_RS03175	>D500_RS03175	None	145758896	127117928			145758896	127117928	136438412	8.13494
D500_RS03180	>D500_RS03180	None	8.48486e+07	7.9051e+07			8.48486e+07	7.9051e+07	81949812	7.91355
D500_RS03185	>D500_RS03185	None	236616272	228848540			236616272	228848540	232732406	8.36686
D500_RS03190	>D500_RS03190	None	2.65166e+08	2.89022e+08			2.65166e+08	2.89022e+08	277093862	8.44263
D500_RS03200	>D500_RS03200	None	7890827	9482781			7890827	9482781	8686804	6.93886
D500_RS03205	>D500_RS03205	None	14974129	9604141			14974129	9604141	12289135	7.08952
D500_RS03210	>uvrC	None	9.79942e+06	8.9357e+06			9.79942e+06	8.9357e+06	9.36756e+06	6.97163
D500_RS03215	>greA	None	1.7876e+09	1.58419e+09			1.7876e+09	1.58419e+09	1.6859e+09	9.22683
D500_RS03220	>D500_RS03220	None	225036992	281274768			225036992	281274768	253155880	8.40339
D500_RS03225	>D500_RS03225	None		46240660			0	46240660	23120330	7.36399
D500_RS03230	>D500_RS03230	None	1.77705e+08	1.80452e+08			1.77705e+08	1.80452e+08	1.79078e+08	8.25304
D500_RS03240	>D500_RS03240	None	13725116	14280607			13725116	14280607	1.40029e+07	7.14622
D500_RS03245	>yihA	None	16677020	2.15577e+07			16677020	2.15577e+07	1.91174e+07	7.28143
D500_RS03250	>D500_RS03250	None	1.17412e+08	1.18484e+08			1.17412e+08	1.18484e+08	117948240	8.07169
D500_RS03255	>D500_RS03255	None	165393544	128918192			165393544	128918192	147155868	8.16778
D500_RS03290	>D500_RS03290	Signal Peptide + C-terminal Membrane Anchor	8.65914e+06	4.85093e+06	583205188	1.42703e+09	5.91864e+08	1.43188e+09	1.01187e+09	9.00513
D500_RS03295	>thiI	None	4.86572e+07	4.45251e+07			4.86572e+07	4.45251e+07	46591159	7.6683
D500_RS03300	>D500_RS03300	None	2.32997e+07	2.92896e+06			2.32997e+07	2.92896e+06	1.31144e+07	7.11775
D500_RS03305	>rpsD	None	1222634752	1.08715e+09			1222634752	1.08715e+09	1.15489e+09	9.06254
D500_RS03310	>D500_RS03310	None	58087879	51774211			58087879	51774211	54931045	7.73982
D500_RS03315	>dhaL	None	410832128	4.53902e+08			410832128	4.53902e+08	4.32367e+08	8.63585
D500_RS03320	>D500_RS03320	None					0	0	0	#NUM!
D500_RS03325	>D500_RS03325	None	2.67867e+09	987092672			2.67867e+09	987092672	1.83288e+09	9.26313
D500_RS03330	>ptsP	None	7.61444e+08	5.88277e+08			7.61444e+08	5.88277e+08	6.74861e+08	8.82921
D500_RS03335	>coaD	None	2.88946e+07	4.10788e+07			2.88946e+07	4.10788e+07	3.49867e+07	7.5439
D500_RS03340	>D500_RS03340	Lipobox	104216284	1.02653e+08			104216284	1.02653e+08	1.03435e+08	8.01467
D500_RS03345	>D500_RS03345	None	1721464320	1.58408e+09			1721464320	1.58408e+09	1.65277e+09	9.21821
D500_RS03350	>pta	None	9.62785e+08	839852320			9.62785e+08	839852320	9.01319e+08	8.95488
D500_RS03355	>lpdA	None	1.69557e+09	1.55642e+09			1.69557e+09	1.55642e+09	1.626e+09	9.21112
D500_RS03360	>D500_RS03360	None	2.25278e+09	1.60121e+09			2.25278e+09	1.60121e+09	1.92699e+09	9.28488
D500_RS03365	>D500_RS03365	None	3.93916e+09	3.44867e+09			3.93916e+09	3.44867e+09	3.69391e+09	9.56749
D500_RS03370	>pdhA	None	4.58416e+09	4.25128e+09			4.58416e+09	4.25128e+09	4.41772e+09	9.6452
D500_RS03375	>D500_RS03375	None	680742884	2.3831e+08			680742884	2.3831e+08	4.59526e+08	8.66231
D500_RS03380	>D500_RS03380	None	9691495470	8.98083e+09			9691495470	8.98083e+09	9.33616e+09	9.97017
D500_RS03385	>thrS	None	1.72657e+08	1.96615e+08			1.72657e+08	1.96615e+08	1.84636e+08	8.26632
D500_RS03390	>pyk	None	1.65466e+09	1.50402e+09			1.65466e+09	1.50402e+09	1579336816	9.19847
D500_RS03395	>pfkA	None	5.73766e+08	547912192			5.73766e+08	547912192	5.60839e+08	8.74884
D500_RS03400	>glpO	None	3.94839e+08	6.46681e+08			3.94839e+08	6.46681e+08	5.2076e+08	8.71664
D500_RS03405	>glpK	None	9.60796e+08	1071577740			9.60796e+08	1071577740	1.01619e+09	9.00697
D500_RS03410	>D500_RS03410	None	32388982	35903256			32388982	35903256	34146119	7.53334
D500_RS03415	>hpt	None	3.11978e+09	4.2335e+09			3.11978e+09	4.2335e+09	3.67664e+09	9.56545
D500_RS03420	>ruvX	None	1.48048e+08	1.28028e+08			1.48048e+08	1.28028e+08	1.38038e+08	8.14
D500_RS03430	>eno	None	9.68001e+09	1.05146e+10			9.68001e+09	1.05146e+10	1.00973e+10	10.0042
D500_RS03435	>D500_RS03435	None	6.6096e+06				6.6096e+06	0	3.3048e+06	6.51914
D500_RS03440	>D500_RS03440	None		4304615			0	4304615	2.15231e+06	6.3329
D500_RS03445	>typA	None	5.59536e+08	350463936			5.59536e+08	350463936	4.55e+08	8.65801
D500_RS03450	>rsmB	None	24677800	1.4294e+07			24677800	1.4294e+07	1.94859e+07	7.28972
D500_RS03455	>gmk	None	6.51513e+08	557772440			6.51513e+08	557772440	6.04643e+08	8.7815
D500_RS03460	>rsmD	None	5.96197e+07	53644667			5.96197e+07	53644667	5.66322e+07	7.75306
D500_RS03465	>def	None	16061086	2.62479e+07			16061086	2.62479e+07	2.11545e+07	7.3254
D500_RS03470	>infC	None	3.96694e+08	3.80684e+08			3.96694e+08	3.80684e+08	388689092	8.5896
D500_RS03480	>rplT	None	5.09943e+08	4.05792e+08			5.09943e+08	4.05792e+08	4.57867e+08	8.66074
D500_RS03485	>D500_RS03485	None	352142528	224167166			352142528	224167166	288154847	8.45963
D500_RS03490	>D500_RS03490	None	3.40803e+07	85191350			3.40803e+07	85191350	5.96358e+07	7.77551
D500_RS03495	>D500_RS03495	None	5.88489e+07	117217512			5.88489e+07	117217512	8.80332e+07	7.94465
D500_RS03520	>D500_RS03520	None	2.24851e+09	1.84342e+09			2.24851e+09	1.84342e+09	2.04597e+09	9.3109
D500_RS03525	>D500_RS03525	None	1436462848	896211756			1436462848	896211756	1166337302	9.06682
D500_RS03530	>pepF	None	726700084	651696120			726700084	651696120	689198102	8.83834
D500_RS03535	>D500_RS03535	None	2.61664e+08	1.73273e+08			2.61664e+08	1.73273e+08	2.17469e+08	8.3374
D500_RS03540	>D500_RS03540	None	4.90392e+07	1.23073e+08			4.90392e+07	1.23073e+08	8.6056e+07	7.93478
D500_RS03545	>D500_RS03545	None	1.71179e+08	1.58275e+08			1.71179e+08	1.58275e+08	1.64727e+08	8.21676
D500_RS03550	>D500_RS03550	None	104164272	1.52054e+08			104164272	1.52054e+08	1.28109e+08	8.10758
D500_RS03555	>D500_RS03555	None	34429940	3.4194e+07			34429940	3.4194e+07	3.4312e+07	7.53545
D500_RS03560	>D500_RS03560	None	5.46592e+07	2.48586e+07			5.46592e+07	2.48586e+07	3.97589e+07	7.59943
D500_RS03565	>D500_RS03565	None	3.14378e+06	5608980			3.14378e+06	5608980	4.37638e+06	6.64112
D500_RS03570	>D500_RS03570	Lipobox	148372215	198437008			148372215	198437008	1.73405e+08	8.23906
D500_RS03575	>D500_RS03575	None	114160808	5.57728e+07			114160808	5.57728e+07	8.49668e+07	7.92925
D500_RS03580	>D500_RS03580	None	3.3939e+07	8.35529e+07			3.3939e+07	8.35529e+07	5.8746e+07	7.76898
D500_RS03585	>pgmB	None	2.43617e+07	2.01403e+07			2.43617e+07	2.01403e+07	2.2251e+07	7.34735
D500_RS03590	>D500_RS03590	Lipobox	3.36132e+07	43143472			3.36132e+07	43143472	3.83784e+07	7.58409
D500_RS03595	>D500_RS03595	None					0	0	0	#NUM!
D500_RS03600	>D500_RS03600	None	2.56445e+07	1.94655e+07			2.56445e+07	1.94655e+07	2.2555e+07	7.35324
D500_RS03605	>D500_RS03605	None	22125680	1.4984e+07			22125680	1.4984e+07	1.85549e+07	7.26846
D500_RS03610	>D500_RS03610	None	5.83735e+06	18016562			5.83735e+06	18016562	1.1927e+07	7.07653
D500_RS03615	>D500_RS03615	None	9.14772e+06	7.01454e+06			9.14772e+06	7.01454e+06	8.08113e+06	6.90747
D500_RS03620	>D500_RS03620	None	6.97646e+08	966284050			6.97646e+08	966284050	8.31965e+08	8.92011
D500_RS03625	>D500_RS03625	None	1.79342e+09	1851993959			1.79342e+09	1851993959	1.82271e+09	9.26072
D500_RS03630	>D500_RS03630	None	1.43277e+09	9.80188e+08			1.43277e+09	9.80188e+08	1.20648e+09	9.08152
D500_RS03635	>D500_RS03635	None	7.16503e+08	7.09534e+08			7.16503e+08	7.09534e+08	7.13018e+08	8.8531
D500_RS03640	>D500_RS03640	None	1.0748e+09	1.0744e+09			1.0748e+09	1.0744e+09	1.0746e+09	9.03125
D500_RS03645	>D500_RS03645	None	10056684	9182678			10056684	9182678	9619681	6.98316
D500_RS03650	>alaS	None	4.14293e+08	3.92747e+08			4.14293e+08	3.92747e+08	4.0352e+08	8.60586
D500_RS03660	>D500_RS03660	None	3976327	1798515			3976327	1798515	2887421	6.46051
D500_RS03675	>mgtE	None	1.84696e+08	2.0108e+08			1.84696e+08	2.0108e+08	192888000	8.28531
D500_RS03680	>trmB	None	1.02948e+08	1.41191e+08			1.02948e+08	1.41191e+08	122069412	8.08661
D500_RS03705	>hpt	None	58999508	8.59951e+07			58999508	8.59951e+07	7.24973e+07	7.86032
D500_RS03710	>purB	None	2.44376e+08	221476920			2.44376e+08	221476920	2.32927e+08	8.36722
D500_RS03715	>D500_RS03715	None	8.75879e+08	8.45183e+08			8.75879e+08	8.45183e+08	8.60531e+08	8.93477
D500_RS03720	>nrdE	None	2.78697e+09	2.7416e+09			2.78697e+09	2.7416e+09	2.76429e+09	9.44158
D500_RS03725	>nrdI	None	3.85664e+09	2364366008			3.85664e+09	2364366008	3.1105e+09	9.49283
D500_RS03730	>nrdF	None	7.39159e+09	7347573862			7.39159e+09	7347573862	7.36958e+09	9.86744
D500_RS03740	>rnr	None	2.31556e+08	312317692			2.31556e+08	312317692	2.71937e+08	8.43447
D500_RS03745	>smpB	None	6.95484e+07	62639112			6.95484e+07	62639112	6.60938e+07	7.82016
D500_RS03750	>D500_RS03750	None	1.39639e+08	1.39401e+08			1.39639e+08	1.39401e+08	1.3952e+08	8.14464
D500_RS03760	>D500_RS03760	None	2.01381e+09	1.87921e+09			2.01381e+09	1.87921e+09	1.94651e+09	9.28926
D500_RS03765	>D500_RS03765	None	1.31605e+08	1.15306e+08			1.31605e+08	1.15306e+08	1.23456e+08	8.09151
D500_RS03770	>D500_RS03770	None	197096240	178313368			197096240	178313368	187704804	8.27348
D500_RS03780	>argF	None	13409312	6.7671e+06			13409312	6.7671e+06	1.00882e+07	7.00381
D500_RS03785	>D500_RS03785	None	12192317	1.99458e+07			12192317	1.99458e+07	1.6069e+07	7.20599
D500_RS03790	>D500_RS03790	None	28230862	81771102			28230862	81771102	55000982	7.74037
D500_RS03800	>argF	None	5.6759e+08	588169733			5.6759e+08	588169733	5.7788e+08	8.76184
D500_RS03805	>mgtA	None	8.5697e+06	16106055			8.5697e+06	16106055	1.23379e+07	7.09124
D500_RS03810	>D500_RS03810	None	3.60368e+06	14617395			3.60368e+06	14617395	9.11054e+06	6.95954
D500_RS03815	>D500_RS03815	None	97470969	1.29387e+07			97470969	1.29387e+07	5.52048e+07	7.74198
D500_RS03820	>atpD	None	257492325	1.67354e+08			257492325	1.67354e+08	2.12423e+08	8.3272
D500_RS03825	>D500_RS03825	None	3.51288e+07	3.68405e+07			3.51288e+07	3.68405e+07	35984680	7.55612
D500_RS03830	>atpA	None	1.80054e+08	1.80381e+08			1.80054e+08	1.80381e+08	1.80217e+08	8.2558
D500_RS03835	>D500_RS03835	None	9038537	4776290			9038537	4776290	6.90741e+06	6.83932
D500_RS03840	>atpF	None	5.22224e+07	2.65287e+07			5.22224e+07	2.65287e+07	3.93755e+07	7.59523
D500_RS03845	>atpE	None		67391544			0	67391544	33695772	7.52758
D500_RS03860	>upp	None	7.89871e+09	8.36664e+09			7.89871e+09	8.36664e+09	8132674653	9.91023
D500_RS03865	>D500_RS03865	None	5.87043e+08	5.98645e+08			5.87043e+08	5.98645e+08	592843671	8.77294
D500_RS03870	>rpiB	None	8.69784e+08	8.45174e+08			8.69784e+08	8.45174e+08	8.57479e+08	8.93322
D500_RS03875	>D500_RS03875	None	32978568	29942826			32978568	29942826	31460697	7.49777
D500_RS03880	>D500_RS03880	Lipobox	1.00322e+07	9250471			1.00322e+07	9250471	9.64134e+06	6.98414
D500_RS03885	>rpoC	None	3.88811e+08	3.60578e+08			3.88811e+08	3.60578e+08	3.74694e+08	8.57368
D500_RS03890	>D500_RS03890	None	3.06357e+08	4.32763e+08			3.06357e+08	4.32763e+08	3.6956e+08	8.56768
D500_RS03895	>D500_RS03895	None	14131708	1.19153e+07			14131708	1.19153e+07	1.30235e+07	7.11473
D500_RS03900	>rplL	None	5.45963e+09	6.4833e+09			5.45963e+09	6.4833e+09	5.97147e+09	9.77608
D500_RS03905	>rplJ	None	756773946	4.53016e+08			756773946	4.53016e+08	6.04895e+08	8.78168
D500_RS03910	>rplA	None	1.27988e+09	1206693824			1.27988e+09	1206693824	1.24329e+09	9.09457
D500_RS03915	>rplK	None	1.09643e+09	1195741353			1.09643e+09	1195741353	1.14608e+09	9.05922
D500_RS03930	>galE	None	687487296	330745120			687487296	330745120	509116208	8.70682
D500_RS03935	>glf	None	1.35109e+09	1.23545e+09			1.35109e+09	1.23545e+09	1.29327e+09	9.11169
D500_RS03940	>D500_RS03940	None					0	0	0	#NUM!
D500_RS03945	>D500_RS03945	None	6539052	4403247			6539052	4403247	5.47115e+06	6.73808
D500_RS03960	>D500_RS03960	Signal Peptide	241572896	2.04603e+08	3779039	2.33089e+07	245351935	2.27912e+08	2.36632e+08	8.37407
D500_RS03965	>D500_RS03965	Signal Peptide	2.13336e+08	9.04364e+07	2.47279e+07	4.38808e+07	2.38064e+08	134317228	1.86191e+08	8.26996
D500_RS03975	>D500_RS03975	None					0	0	0	#NUM!
D500_RS04000	>D500_RS04000	None	7.48894e+07	9.6763e+06			7.48894e+07	9.6763e+06	4.22828e+07	7.62616
D500_RS04005	>D500_RS04005	None	71787388	64918155			71787388	64918155	6.83528e+07	7.83476
D500_RS04015	>D500_RS04015	None	5.37862e+08	515978774			5.37862e+08	515978774	5.2692e+08	8.72175
D500_RS04020	>D500_RS04020	None	2.25408e+07	17214582			2.25408e+07	17214582	1.98777e+07	7.29837
D500_RS04050	>D500_RS04050	None	2206643	2.21044e+07			2206643	2.21044e+07	1.21555e+07	7.08477
D500_RS04065	>D500_RS04065	None	6.97462e+06	3083958			6.97462e+06	3083958	5.02929e+06	6.70151
D500_RS04075	>secA	None	4.83571e+08	4.89788e+08			4.83571e+08	4.89788e+08	4.86679e+08	8.68724
D500_RS04090	>D500_RS04090	Lipobox	9.53736e+06	5.29384e+06	39711950	2.62819e+07	4.92493e+07	3.15757e+07	4.04125e+07	7.60652
D500_RS04095	>D500_RS04095	Lipobox			8.47895e+06	4.21845e+07	8.47895e+06	4.21845e+07	2.53317e+07	7.40366
D500_RS04100	>D500_RS04100	None	5.57545e+07	3.65709e+07			5.57545e+07	3.65709e+07	4.61627e+07	7.66429
D500_RS04105	>D500_RS04105	None	2.00193e+08	1.81897e+08			2.00193e+08	1.81897e+08	1.91045e+08	8.28113
D500_RS04115	>D500_RS04115	None	5988183	6.28305e+06			5988183	6.28305e+06	6.13562e+06	6.78786
D500_RS04130	>D500_RS04130	None	9.13394e+06	3.6337e+06	1.16693e+08	24295496	1.25827e+08	2.79292e+07	7.68783e+07	7.8858
D500_RS04135	>nusG	None	514362512	5.2428e+08			514362512	5.2428e+08	5.19321e+08	8.71544
D500_RS04140	>secE	None	13593220	16464894			13593220	16464894	15029057	7.17693
D500_RS04145	>rpmG	None	49597960	64684638			49597960	64684638	57141299	7.75695
D500_RS04150	>rlmB	None	4.1376e+07	4.76114e+06			4.1376e+07	4.76114e+06	2.30686e+07	7.36302
D500_RS04155	>cysS	None	3.46828e+07	26334520			3.46828e+07	26334520	3.05087e+07	7.48442
D500_RS04160	>D500_RS04160	None	1.17186e+07	8315159			1.17186e+07	8315159	1.00169e+07	7.00073
D500_RS04165	>D500_RS04165	Lipobox	8.1435e+08	8.44091e+08			8.1435e+08	8.44091e+08	8.29221e+08	8.91867
D500_RS04170	>dnaB	None	2.92178e+08	2.4039e+08			2.92178e+08	2.4039e+08	2.66284e+08	8.42535
D500_RS04175	>rplI	None	617227488	228549877			617227488	228549877	4.22889e+08	8.62623
D500_RS04180	>pth	None	1.4053e+07	1.07975e+07			1.4053e+07	1.07975e+07	1.24252e+07	7.0943
D500_RS04185	>D500_RS04185	None	3.79279e+07	3.3107e+07			3.79279e+07	3.3107e+07	35517486	7.55044
D500_RS04190	>D500_RS04190	None	2.31685e+09	2.18521e+09			2.31685e+09	2.18521e+09	2.25103e+09	9.35238
D500_RS04200	>D500_RS04200	None	2.10998e+09	2.15424e+09			2.10998e+09	2.15424e+09	2.13211e+09	9.32881
D500_RS04205	>D500_RS04205	None	3.14189e+07	3.98144e+07			3.14189e+07	3.98144e+07	35616666	7.55165
D500_RS04220	>D500_RS04220	None	37454580	36092116			37454580	36092116	36773348	7.56553
D500_RS04225	>D500_RS04225	None	1.09921e+09	9.45188e+08			1.09921e+09	9.45188e+08	1.0222e+09	9.00954
D500_RS04230	>D500_RS04230	None	3.83178e+06	12414949			3.83178e+06	12414949	8.12336e+06	6.90974
D500_RS04235	>D500_RS04235	None	83657746	85934487			83657746	85934487	8.47961e+07	7.92838
D500_RS04245	>D500_RS04245	None	6.41314e+07	8.12483e+07			6.41314e+07	8.12483e+07	7.26898e+07	7.86147
D500_RS04250	>pgsA	None	3.47405e+06	7969984			3.47405e+06	7969984	5.72201e+06	6.75755
D500_RS04255	>rsmG	None	5.26703e+07	4.55515e+07			5.26703e+07	4.55515e+07	4.91109e+07	7.69118
D500_RS04265	>ychF	None	1.123e+08	1.17529e+08			1.123e+08	1.17529e+08	114914304	8.06037
D500_RS04270	>D500_RS04270	None	1.17983e+07	4.83149e+06			1.17983e+07	4.83149e+06	8.31491e+06	6.91986
D500_RS04275	>D500_RS04275	None	5.73291e+06	6.18499e+06			5.73291e+06	6.18499e+06	5.95895e+06	6.77517
D500_RS04280	>D500_RS04280	None					0	0	0	#NUM!
D500_RS04285	>D500_RS04285	None	14593146	6079566			14593146	6079566	10336356	7.01437
D500_RS04290	>D500_RS04290	Lipobox	1.01627e+07	2.92655e+06			1.01627e+07	2.92655e+06	6.54462e+06	6.81588
D500_RS04295	>D500_RS04295	None	6.35471e+06	3133515			6.35471e+06	3133515	4.74411e+06	6.67615
D500_RS04300	>D500_RS04300	Lipobox	11571969	17088920			11571969	17088920	1.43304e+07	7.15626
D500_RS04310	>D500_RS04310	None	14878507	9681152			14878507	9681152	1.22798e+07	7.08919
D500_RS04335	>D500_RS04335	None	4.8838e+08	3.27234e+08			4.8838e+08	3.27234e+08	407806997	8.61045
D500_RS04340	>D500_RS04340	None	10559311	18782549			10559311	18782549	14670930	7.16646
D500_RS04345	>D500_RS04345	None	1.05087e+07	8.89623e+06			1.05087e+07	8.89623e+06	9.70245e+06	6.98688
D500_RS04350	>D500_RS04350	None	1.19486e+08	1.36547e+08			1.19486e+08	1.36547e+08	1.28016e+08	8.10727
D500_RS04355	>D500_RS04355	None	64830862	56700827			64830862	56700827	6.07658e+07	7.78366
D500_RS04360	>D500_RS04360	None	40796335	16420731			40796335	16420731	28608533	7.4565
D500_RS04370	>D500_RS04370	None	3.03554e+07	35502637			3.03554e+07	35502637	3.2929e+07	7.51758
D500_RS04385	>holA	None	24495112	25254402			24495112	25254402	24874757	7.39576
D500_RS04390	>D500_RS04395	None	3.54735e+08	3.0582e+08			3.54735e+08	3.0582e+08	3.30277e+08	8.51888
D500_RS04400	>D500_RS04400	None	3.95027e+07	2.32971e+07			3.95027e+07	2.32971e+07	31399935	7.49693
D500_RS04410	>mnmG	None	1.88966e+07	1.48076e+07			1.88966e+07	1.48076e+07	1.68521e+07	7.22665
D500_RS04415	>D500_RS04415	None	1.24246e+08	123405828			1.24246e+08	123405828	1.23826e+08	8.09281
D500_RS04420	>D500_RS04420	None	206733308	250547844			206733308	250547844	228640576	8.35915
D500_RS04425	>D500_RS04425	None	8.53121e+07	8.05891e+07			8.53121e+07	8.05891e+07	8.29506e+07	7.91882
D500_RS04430	>D500_RS04430	None	392534672	3.95895e+08			392534672	3.95895e+08	3.94215e+08	8.59573
D500_RS04445	>D500_RS04445	None	9388145	8566342			9388145	8566342	8.97724e+06	6.95314
D500_RS04455	>D500_RS04455	None	1.35229e+06	12316921			1.35229e+06	12316921	6.8346e+06	6.83471
D500_RS04480	>D500_RS04480	None	25720824	1.22451e+08			25720824	1.22451e+08	7.4086e+07	7.86974
D500_RS04485	>D500_RS04485	None	18192438	17327995			18192438	17327995	1.77602e+07	7.24945
D500_RS04495	>D500_RS04495	None	25698240	2.28445e+07			25698240	2.28445e+07	2.42714e+07	7.38509
D500_RS04500	>D500_RS04500	None	10014616	5.07851e+06			10014616	5.07851e+06	7.54656e+06	6.87775
D500_RS04505	>D500_RS04500	None	1.29563e+08	1.15877e+08			1.29563e+08	1.15877e+08	122719544	8.08891
D500_RS04510	>yidC	None	24706785	12052556			24706785	12052556	1.83797e+07	7.26434

## Sheet: ReadMe
Suppl. File 2. Proteomic analysis of Mycoplasma feriruminatoris for the determination of promoter strength. Culture conditions, protein extraction and data analysis have all been described in the Methods section. In this table, we include the Accession number and ID of each gene if available. The presence of a signal peptide for the Sec pathway is also indicated. The possibilities considered have…
