# Supplementary material for: Developing a platform for secretion of biomolecules in Mycoplasma feriruminatoris
Source: Microb Cell Fact. 2024 Apr 30;23:124. doi: 10.1186/s12934-024-02392-3 (PMC11059754; doi:10.1186/s12934-024-02392-3)
Supplement: Supplementary file 3 — Supplementary Material 3 [file 12934_2024_2392_MOESM3_ESM.xlsx]

## Sheet: Cloning Promoters
Cloning of Promoter signals
Construct	Fragment	Primer Name	Sequence	Method	Ref.
A0_Nluc	Insert	A0 F	TAAAAATACTAAAAATAAAAAATTATAAAAATTTTTTAGATGTTATATAATAAAACTAGAAGATAGGAGAAAAAACAAA	Oligo annealing	This study
		A0 R	TTTGTTTTTTCTCCTATCTTCTAGTTTTATTATATAACATCTAAAAAATTTTTATAATTTTTTATTTTTAGTATTTTTA
	Vector	Open L2 for A0/A1mut F	AAGATAGGAGAAAAAACAAAATGGTTTTTACCCTGGAAG	PCR	This study
		Open L2 for A1 R	TTTTATTTTTAGTATTTTTAATCAAGCTTATCGATACCG
A1mut_Nluc	Insert	A1mut F	TAAAAATACTAAAAATAAAAAATTATAAAAATTTTTTAGATGTTATATAATAAAACAAGAAGAAAGGAGAAAAAACAAA	Oligo annealing	This study
		A1mut R	TTTGTTTTTTCTCCTTTCTTCTTGTTTTATTATATAACATCTAAAAAATTTTTATAATTTTTTATTTTTAGTATTTTTA
	Vector	Open L2 for A1prib/A2 F	AAGAAAGGAGAAAAAACAAAATGGTTTTTACCCTGGAAG	PCR	This study
		Open L2 for A1 R	TTTTATTTTTAGTATTTTTAATCAAGCTTATCGATACCG
A1prib_Nluc	Insert	A1prib F	TAAAAATACTAAAAATAAAAAATTATATAATTTTTTTAGATGTGTTATAATAAAACTAGAAGATAGGAGAAAAAACAAA	Oligo annealing	This study
		A1prib R	TTTGTTTTTTCTCCTATCTTCTAGTTTTATTATAACACATCTAAAAAAATTATATAATTTTTTATTTTTAGTATTTTTA
	Vector	Open L2 for A0/A1mut F	AAGATAGGAGAAAAAACAAAATGGTTTTTACCCTGGAAG	PCR	This study
		Open L2 for A1 R	TTTTATTTTTAGTATTTTTAATCAAGCTTATCGATACCG
A2_Nluc	Insert	A2 F	TAAAAATACTAAAAATAAAAAATTATATAATTTTTTTAGATGTGTTATAATAAAACAAGAAGAAAGGAGAAAAAACAAA	Oligo annealing	This study
		A2 R	TTTGTTTTTTCTCCTTTCTTCTTGTTTTATTATAACACATCTAAAAAAATTATATAATTTTTTATTTTTAGTATTTTTA
	Vector	Open L2 for A1prib/A2 F	AAGAAAGGAGAAAAAACAAAATGGTTTTTACCCTGGAAG	PCR	This study
		Open L2 for A1 R	TTTTATTTTTAGTATTTTTAATCAAGCTTATCGATACCG
SynMyco Nluc	Insert	SynMyco F	TTATAAGCCTCTCTACTGCAATTTATCTCAACTTTGATATAATTAAAGACATACGAAAGGATTTTAAT	Oligo annealing	This study
		SynMyco R	ATTAAAATCCTTTCGTATGTCTTTAATTATATCAAAGTTGAGATAAATTGCAGTAGAGAGGCTTATAA
	Vector	Open L2 SynMyco F	ACATACGAAAGGATTTTAATATGGTTTTTACCCTGGAAG	PCR	This study
		Open L2 SynMyco R	TGCAGTAGAGAGGCTTATAAATCAAGCTTATCGATACCG

## Sheet: Cloning Secretion
Cloning of secretion signals
Construct	Fragment	Primer Name	Sequence	Method	Ref
A2_s515_Nluc	Insert	Amp A2 s515 F	AAGAAAGGAGAAAAAACAAAATGAAAATTACAGCTATATTATC	PCR	This study
		Amp A2 s515 R	AAATCTTCCAGGGTAAAAACACCACCATTAACTAAAATAGGTGAGG
	Vector	2.0 Open Nluc F	GTTTTTACCCTGGAAGATTTTG	PCR
		Open A2 R	TTTGTTTTTTCTCCTTTCTTC
A2_s1535_Nluc	Insert	Amp A2 s1535 F	AAGAAAGGAGAAAAAACAAAATGAATTTATTAAAAAAGAAGAAAAAT	PCR	This study
		Amp A2 s1535 R	AAATCTTCCAGGGTAAAAACACCACCTGAATCAACATCTTTTGCC
	Vector	2.0 Open Nluc F	GTTTTTACCCTGGAAGATTTTG	PCR
		Open A2 R	TTTGTTTTTTCTCCTTTCTTC
A2_s1545_Nluc	Insert	Amp A2 s1545 F	AAGAAAGGAGAAAAAACAAAATGAATTTATTAAAAAAGAAGAAAAAT	PCR	This study
		Amp A2 s1545 R	AAATCTTCCAGGGTAAAAACACCACCAGAATCAACTTCTTTTGCT
	Vector	2.0 Open Nluc F	GTTTTTACCCTGGAAGATTTTG	PCR
		Open A2 R	TTTGTTTTTTCTCCTTTCTTC
A2_s1575_Nluc	Insert	Amp A2 s1575 F	AAGAAAGGAGAAAAAACAAAATGAAAATAAATAAAAATCACTCA	PCR	This study
		Amp A2 s1575 R	AAATCTTCCAGGGTAAAAACACCACCACTTTCTTGGTTTTTAGTAAC
	Vector	2.0 Open Nluc F	GTTTTTACCCTGGAAGATTTTG	PCR
		Open A2 R	TTTGTTTTTTCTCCTTTCTTC
A2_s2165_Nluc	Insert	A2 F	TAAAAATACTAAAAATAAAAAATTATATAATTTTTTTAGATGTGTTATAATAAAACAAGAAGAAAGGAGAAAAAACAAA	Oligo Annealing	This study
		A2 R	TTTGTTTTTTCTCCTTTCTTCTTGTTTTATTATAACACATCTAAAAAAATTATATAATTTTTTATTTTTAGTATTTTTA
	Vector	Open s2165 F	AAGAAAGGAGAAAAAACAAAATGAAGAAGTTATTAACTTTGC	PCR
		Open L2 A1A2 R	TTTTATTTTTAGTATTTTTAATCAAGCTTATCGATACCG
A2_s3040_Nluc	Insert	A2 F	TAAAAATACTAAAAATAAAAAATTATATAATTTTTTTAGATGTGTTATAATAAAACAAGAAGAAAGGAGAAAAAACAAA	Oligo Annealing	This study
		A2 R	TTTGTTTTTTCTCCTTTCTTCTTGTTTTATTATAACACATCTAAAAAAATTATATAATTTTTTATTTTTAGTATTTTTA
	Vector	Open s3040 F	AAGAAAGGAGAAAAAACAAAATGAAATTGTTTTTACCAACTT	PCR
		Open L2 A1A2 R	TTTTATTTTTAGTATTTTTAATCAAGCTTATCGATACCG
A2_s3290_Nluc	Insert	A2 F	TAAAAATACTAAAAATAAAAAATTATATAATTTTTTTAGATGTGTTATAATAAAACAAGAAGAAAGGAGAAAAAACAAA	Oligo Annealing	This study
		A2 R	TTTGTTTTTTCTCCTTTCTTCTTGTTTTATTATAACACATCTAAAAAAATTATATAATTTTTTATTTTTAGTATTTTTA
	Vector	Open s3290 F	AAGAAAGGAGAAAAAACAAAATGAAACTAGTTAAAAAATTAGGC	PCR
		Open L2 A1A2 R	TTTTATTTTTAGTATTTTTAATCAAGCTTATCGATACCG
A2_s3960_Nluc	Insert	A2 F	TAAAAATACTAAAAATAAAAAATTATATAATTTTTTTAGATGTGTTATAATAAAACAAGAAGAAAGGAGAAAAAACAAA	Oligo Annealing	This study
		A2 R	TTTGTTTTTTCTCCTTTCTTCTTGTTTTATTATAACACATCTAAAAAAATTATATAATTTTTTATTTTTAGTATTTTTA
	Vector	Open s3960 F	AAGAAAGGAGAAAAAACAAAATGAAAAAACTATTGGCCTTAC	PCR
		Open L2 A1A2 R	TTTTATTTTTAGTATTTTTAATCAAGCTTATCGATACCG
A2_s3965_Nluc	Insert	Amp A2 s3965 F	AAGAAAGGAGAAAAAACAAAATGAAAAAATTATTAGCCGT	PCR	This study
		Amp A2 s3965 R	AAATCTTCCAGGGTAAAAACACCACCTATATTGTCATAAGCTACATATG
	Vector	2.0 Open Nluc F	GTTTTTACCCTGGAAGATTTTG	PCR
		Open A2 R	TTTGTTTTTTCTCCTTTCTTC
A2_new3290_Nluc	Mutagenesis	KLD New s3290 F	ACTGATAATAATGGTGGTGTTTTTACCCTG	KLD	This study
		KLD New s3290 R	AGTTAGATTGTTAATAGCAGC

## Sheet: Cloning Proteins
Cloning of Heterologous Proteins
Construct	Fragment	Primer Name	Sequence	Method	Ref.
A2_s3040_IL22	Insert	Amp IL22 s3040 F	TAAATGTAGTCAATGGTGGTGCACCGATTTCATCACATTGC	PCR	This study
		Amp IL22 HiBit R	CCAGATCCTCCACTACCACCAATGCATGCATTTCTCAGTG
	Vector	Open 7GS F	GGTGGTAGTGGAGGATCTG	PCR	This study
		Open s3040 R	ACCACCATTGACTACATTTACAC
A2_3040_Isunakinra	Insert	gblock synthesis		PCR	This study
	Vector	Open HiBit F	TGTTCAAGAAGATTAGCTAAATCGAATTGTTATAAGCCTC	PCR	This study
		Open s3040 for Isunakinra R	TTAAGAGAACGAACAGGAGCACCACCATTGACTACATTTAC
A2_s3040_mCTLA4	Insert	Amp CTLA4 human F	TAAATGTAGTCAATGGTGGTCAAGTTCAACTGGTTGAATC	PCR	This study
		Amp CTLA4 human R	CCAGATCCTCCACTACCACCTGATGAAACTGTAACTTGTG
	Vector	Open 7GS F	GGTGGTAGTGGAGGATCTG	PCR	This study
		Open s3040 R	ACCACCATTGACTACATTTACAC
A2_3040_mPDL1	Insert	Amp PD1 mouse F	TAAATGTAGTCAATGGTGGTCAAGTTCAACTGGTTGAAAC	PCR	This study
		Amp PD1 mouse R	CCAGATCCTCCACTACCACCTGATGAAACTGTAACTTGTGTG
	Vector	Open 7GS F	GGTGGTAGTGGAGGATCTG	PCR	This study
		Open s3040 R	ACCACCATTGACTACATTTACAC

## Sheet: RT-qPCR and sequencing
Primers for RT-qPCR
Gene	Primer Name	Sequence	Ref
Nluc	qPCR Nluc F	AGGTGGTGTTAGCAGCCTGTTTC	This study
	qPCR Nluc R	TGATCGTCCACCGGATACACAAC
Tuf	qPCR Mfr Tuf F	ACGTGTTGAACGTGGAACTG	(Hallamaa et al., 2008)
	qPCR Mfr Tuf R	TCTCCAGCTACAGCAAAGTCA
GyrA	qPCR Mfr GyrA F	GTGCTGCTGCTATGCGTTA
	qPCR Mfr GyrA R	AGCCGGTTCACGTTCACTT
Gapdh	qPCR Mfr gapdh F	AGCTCCAGCTACTGGTGATTT
	qPCR Mfr gapdh R	AGTTGTACATGATGCTCCAGAAA
rpsM	qPCR Mfr rpsM F	TGGCTCGTATTAGTGGAGTAGAA	(Talenton et al., 2022)
	qPCR Mfr rpsM R	TGAGCAGTTGGTAGCCCTAT

## Sheet: ReadMe
Suppl. File 3. Primers used for this study. The primers used for this study are listed depending on their purpose. The methods by which they were used are described on Material and Methods.
