# Supplementary material for: Developing a platform for secretion of biomolecules in Mycoplasma feriruminatoris
Source: Microb Cell Fact. 2024 Apr 30;23:124. doi: 10.1186/s12934-024-02392-3 (PMC11059754; doi:10.1186/s12934-024-02392-3)
Supplement: Supplementary file 4 — Supplementary Material 4 [file 12934_2024_2392_MOESM4_ESM.xlsx]

## Sheet: Readme
Suppl. File 4. Constructs generated for this study.

## Sheet: Table 3
Construct name	Promoter	Secretion Signal	Protein expressed	Antibiotic resistance
A0_Nluc	A0	-	Nluc	Gentamicin
A1mut_Nluc	A1mut	-	Nluc	Gentamicin
A1prib_Nluc	A1prib	-	Nluc	Gentamicin
A2_Nluc	A2	-	Nluc	Gentamicin
A2_s515_Nluc	A2	s515	Nluc	Gentamicin
A2_s2165_Nluc	A2	s2165	Nluc	Gentamicin
A2_s3040_Nluc	A2	s3040	Nluc	Gentamicin
A2_s3290_Nluc	A2	s3290	Nluc	Gentamicin
A2_s3960_Nluc	A2	s3960	Nluc	Gentamicin
A2_s3965_Nluc	A2	s3965	Nluc	Gentamicin
A2_s3040_hIL22	A2	s3040	hIL22	Gentamicin
A2_s3040_Isunakinra	A2	s3040	Isunaknira	Gentamicin
A2_s3040_Nb-mCTLA4	A2	s3040	Nanobody (mCTLA4)	Gentamicin
A2_s3040_Nb-mPDL1	A2	s3040	Nanobody (mPDL1)	Gentamicin
